# Supplementary material for: The regulation landscape of MAPK signaling cascade for thwarting Bacillus thuringiensis infection in an insect host
Source: PLoS Pathog. 2021 Sep 8;17(9):e1009917. doi: 10.1371/journal.ppat.1009917 (PMC8452011; doi:10.1371/journal.ppat.1009917)
Supplement: S5 Table — The polypeptides of MAPK proteins have been marked out in the right side of the table. (XLSX) [file ppat.1009917.s014.xlsx]

## Sheet: Quantitative phosphoproteomic
Sequence	# PSMs	# Proteins	# Protein Groups	Modifications	IonScore	Charge	MH+ [Da]	ΔM [ppm]	RT [min]	# Missed Cleavages	Protein Group Accessions	119/118	121/118	114/118	116/118	117/118	average R/S	T-test
SEsVTkL	10	1	1	S3(Phospho); K6(iTRAQ8plex)	5.64	2	1147.59	0.659045	37.6481	1	cds.comp34212_c0_seq1	0.605127	1.27137	0.236295	0.783561	0.504303	0.541492	0.273047
sEsVTkL	1	1	1	N-Term(iTRAQ8plex); S3(Phospho); K6(iTRAQ8plex)	4.94	3	1451.8	4.05918	44.0821	1	cds.comp34212_c0_seq1	0.634578	1.30296	0.252766	0.759157	0.511569	0.524203	0.236692
fGsMDsGLNR	2	1	1	N-Term(iTRAQ8plex); S3(Phospho); S6(Phospho)	20.19	2	1547.63	0.647388	60.1772	0	cds.comp37101_c0_seq1	0.658276	1.3448	0.304856	0.0824566	0.180139	0.18886	0.0567604
fGsmDsGLNR	5	1	1	N-Term(iTRAQ8plex); S3(Phospho); M4(Oxidation); S6(Phospho)	13.79	2	1563.62	1.39462	44.2412	0	cds.comp37101_c0_seq1	0.613378	1.58267	0.321734	1.45568	0.0784227	0.563387	0.517946
fGsMDSGLNR	9	1	1	N-Term(iTRAQ8plex); S3(Phospho)	19.82	2	1467.66	1.28014	50.0885	0	cds.comp37101_c0_seq1	1.20547	1.08755	1.51523	1.67256	1.51249	1.36655	0.0140068
fGsmDSGLNR	20	1	1	N-Term(iTRAQ8plex); S3(Phospho); M4(Oxidation)	19.15	2	1483.66	2.1431	36.6009	0	cds.comp37101_c0_seq1	1.12803	1.17632	0.957732	0.912165	0.912255	0.804898	0.00347878
INLNDsLNEtTNk	2	1	0	S6(Phospho); T10(Phospho); K13(iTRAQ8plex)	9.68	3	1939.9	14.6169	47.7447	0	cds.comp37143_c0_seq1	0.784396	1.31763	0.913712	1.86916	1.29978	1.29483	0.504396
aMcVGsR	2	1	1	N-Term(iTRAQ8plex); C3(Carbamidomethyl); S6(Phospho)	6.59	2	1164.52	0.483979	22.7848	0	cds.comp37591_c0_seq1	1.44557	0.889462	0.762645	0.246247	0.395195	0.400876	0.0925208
esVRPSSRR	1	1	1	N-Term(iTRAQ8plex); S2(Phospho)	4.16	2	1557.76	10.1575	69.6131	1	cds.comp39417_c1_seq2	0.904356	1.25736	0.529022	0.885478	0.687506	0.648254	0.135158
lLEAQQsADENNR	9	1	1	N-Term(iTRAQ8plex); S7(Phospho)	42.12	3	1867.92	1.7099	38.8297	0	cds.comp39491_c0_seq4	0.606548	1.17257	0.301528	0.436582	0.341242	0.404453	0.092569
yLSPmPFVGNYSAYIFQK	1	1	1	N-Term(iTRAQ8plex); M5(Oxidation)	12.53	3	2445.26	9.89547	36.6869	0	cds.comp39543_c0_seq1	1.11055	1.07323	1.82106	1.71816	2.34662	1.79684	0.0407105
hDAccDELsEPER	1	1	1	N-Term(iTRAQ8plex); C4(Carbamidomethyl); C5(Carbamidomethyl); S9(Phospho)	23.69	2	2001.8	3.30006	27.4449	0	cds.comp39645_c1_seq1	0.765367	1.43357	0.565762	0.407572	0.24864	0.370474	0.0868625
aGETDsDDAAPR	2	1	1	N-Term(iTRAQ8plex); S6(Phospho)	30.26	2	1588.68	0.356862	19.7756	0	cds.comp39902_c0_seq1	1.32658	0.842552	0.430176	0.522261	0.423094	0.422759	0.0429847
aRtRsYAVAR	3	1	1	N-Term(iTRAQ8plex);T3(Phospho); S5(Phospho)	8.69	2	1614.78	0.585144	33.9416	2	cds.comp40992_c0_seq13	1.00255	1.05387	0.766718	0.688456	0.711408	0.70238	0.00330122
fSsIVLK	1	1	1	N-Term(iTRAQ8plex); S3(Phospho)	4.96	2	1177.65	3.61697	108.304	0	cds.comp41006_c1_seq1	1.01547	1.14547	2.07358	1.75688	1.45749	1.63138	0.0621585
kEEDDDDDVDLFGsGDEEEDAEAAR	12	1	1	N-Term(iTRAQ8plex); S14(Phospho)	65.91	3	3155.27	1.80213	63.9493	1	cds.comp41285_c0_seq1	0.993629	1.01157	1.47274	1.32372	1.5596	1.44826	0.0150588
kEEDDDDDVDLFGsGDEEEDAEAAR	1	1	1	N-Term(iTRAQ8plex); K1(iTRAQ8plex); S14(Phospho)	11.67	4	3459.47	1.47008	65.8554	1	cds.comp41285_c0_seq1	1.00375	1.02344	1.42556	1.26577	1.39676	1.34442	0.0120545
eEDDDDDVDLFGsGDEEEDAEAAR	1	1	1	N-Term(iTRAQ8plex); S13(Phospho)	64.37	3	3027.17	1.35393	70.4807	0	cds.comp41285_c0_seq1	1.02576	1.02075	1.33625	1.29469	1.45736	1.3318	0.012529
eIDADKDNMLsR	1	2	1	N-Term(iTRAQ8plex); S11(Phospho)	33.43	3	1790.83	-0.264391	38.5047	1	cds.comp41488_c0_seq1	1.04678	0.856674	0.709201	0.843437	0.625627	0.762918	0.128561
wEAHSPHSASPDAFAFDAPATAAAtPSSTAEPTSTETLR	1	1	1	N-Term(iTRAQ8plex); T25(Phospho)	28	2	4408.24	0.880225	43.5217	0	cds.comp41541_c0_seq1	1.10572	0.970215	1.93254	2.95374	2.34627	2.32266	0.0379522
vQDIDtNEIK	1	1	1	N-Term(iTRAQ8plex);T6(Phospho)	11.71	2	1558.76	2.08849	34.8588	0	cds.comp41692_c0_seq1	2.3458	1.05218	1.06256	2.43426	5.76039	1.81622	0.510869
skDtDPSK	2	1	1	S1(Phospho); K2(iTRAQ8plex); T4(Phospho)	0.11	2	1341.57	1.57911	53.3659	1	cds.comp41889_c1_seq3	0.997025	0.854623	0.406755	0.684355	0.615928	0.614601	0.0590846
DRsPISDk	6	1	1	S3(Phospho); K8(iTRAQ8plex)	23.49	3	1301.64	-0.333836	22.2622	1	cds.comp42047_c0_seq1	1.01257	0.993679	4.46537	5.08376	6.19525	5.23179	0.0074049
sNsDDLFWTTQR	9	1	1	N-Term(iTRAQ8plex); S3(Phospho)	52.57	3	1853.84	0.538714	65.0428	0	cds.comp42520_c0_seq1	0.94246	1.16258	0.532566	0.395971	0.342367	0.402496	0.0105847
vIAPAQPVEVDVNNR	3	1	1	N-Term(iTRAQ8plex)	41.97	3	1925.08	1.33085	60.8786	0	cds.comp42570_c0_seq1	0.905627	1.12736	0.357728	0.642277	0.475603	0.483889	0.030112
vQsPIR	5	1	1	N-Term(iTRAQ8plex); S3(Phospho)	12.89	2	1083.59	0.630777	21.759	0	cds.comp42729_c0_seq1	1.76254	0.657155	0.456325	0.896286	0.505257	0.511873	0.280303
ssRMmGFIIRNSK	4	1	1	N-Term(iTRAQ8plex); S2(Phospho); M5(Oxidation)	1.15	3	1926.95	-7.35752	71.5955	2	cds.comp42838_c0_seq1	0.970078	0.992734	1.25331	3.51357	2.67663	2.52818	0.176506
lDLIILTEINIKK	1	2	1	N-Term(iTRAQ8plex)	3.6	2	1830.16	0.266503	115.539	1	cds.comp43602_c0_seq10	1.73892	0.943567	1.07899	3.87899	1.57899	1.62461	0.519655
aVcNTyLQSR	6	2	1	N-Term(iTRAQ8plex); C3(Carbamidomethyl); Y6(Phospho)	5.43	2	1595.76	2.34783	30.7815	0	cds.comp43775_c0_seq1	0.976244	0.987166	0.884352	0.782478	0.852518	0.855433	0.0359039
lVAtPLTDR	5	1	1	N-Term(iTRAQ8plex); T4(Phospho)	12.67	2	1365.77	1.16488	77.476	0	cds.comp43826_c0_seq1	0.982544	1.15465	0.838655	0.834365	0.831598	0.781278	0.0357216
vtPDGDER	1	2	0	N-Term(iTRAQ8plex); T2(Phospho)	9.91	2	1272.58	-0.32873	21.1051	0	cds.comp43919_c0_seq1	1.01328	1.00387	0.84655	0.563412	0.652702	0.68171	0.058887
kssAGVAPDIVR	1	1	1	N-Term(iTRAQ8plex); S2(Phospho); S3(Phospho)	42.36	2	1663.81	1.69698	33.2801	1	cds.comp44565_c0_seq1	0.841268	1.14276	0.575237	0.845436	0.716683	0.718188	0.161011
vPKRPVsRAEEtPAk	1	1	1	N-Term(iTRAQ8plex); S7(Phospho); T12(Phospho); K15(iTRAQ8plex)	3.54	3	2433.28	3.22037	27.6458	2	cds.comp44591_c3_seq1	0.715537	1.75383	1.09346	0.573908	0.61096	0.615091	0.362154
aDLESQSTVtNTk	5	1	1	N-Term(iTRAQ8plex); T10(Phospho); K13(iTRAQ8plex)	15.36	3	2082.06	1.06448	41.6944	0	cds.comp44834_c0_seq3	1.02564	1.11766	4.79654	3.3778	3.5878	3.65859	0.0155373
ySIDLctPTsR	2	2	1	N-Term(iTRAQ8plex); C6(Carbamidomethyl); T7(Phospho); S10(Phospho)	2.66	2	1776.75	1.42741	24.4108	0	cds.comp45195_c0_seq1	0.992748	0.987813	0.583533	0.753471	0.678212	0.678331	0.0152524
aLLtAAASVcER	1	1	0	N-Term(iTRAQ8plex); T4(Phospho); C10(Carbamidomethyl)	0.16	2	1645.82	-6.67252	67.1317	0	cds.comp45275_c1_seq9	3.16837	0.536187	0.390262	1.49156	0.510755	0.430565	0.400533
fGAAsPQAVR	1	1	1	N-Term(iTRAQ8plex); S5(Phospho)	35.77	2	1387.7	2.24986	25.3071	0	cds.comp45369_c0_seq1	0.994672	0.990547	0.719839	0.635674	0.685446	0.685385	0.0021988
eYGsPLR	2	1	1	N-Term(iTRAQ8plex); S4(Phospho)	12.22	2	1205.59	0.850974	31.1032	0	cds.comp45387_c0_seq1	1.0127	0.987636	0.657506	0.792173	0.724583	0.724631	0.0124801
gHRHSSAR	1	1	1	N-Term(iTRAQ8plex)	3.14	2	1211.66	3.90824	59.8426	1	cds.comp45390_c0_seq1	0.854635	0.994358	0.830271	0.502657	0.749332	0.750773	0.192249
GKKNPQPQQNQmsPAk	4	1	1	M12(Oxidation); S13(Phospho); K16(iTRAQ8plex)	3.84	4	2181.09	4.94023	34.942	2	cds.comp45542_c0_seq2	1.07573	1.01561	1.52628	3.40971	2.1668	2.2642	0.161247
YVETKSStEDLAPTEDIk	5	1	1	T8(Phospho); K18(iTRAQ8plex)	7.68	3	2410.16	0.410112	45.0917	1	cds.comp45620_c0_seq1	1.51274	0.856777	0.205756	0.0601675	0.0920466	0.100715	0.0239568
SStEDLAPTEDIk	6	1	1	T3(Phospho); K13(iTRAQ8plex)	15.69	2	1789.84	1.26101	46.9415	0	cds.comp45620_c0_seq1	1.2356	0.922602	0.227326	0.0955726	0.124169	0.138098	0.00532766
itKFIPk	1	1	1	N-Term(iTRAQ8plex); T2(Phospho); K7(iTRAQ8plex)	0.86	3	1534.93	4.38216	20.7512	1	cds.comp45681_c0_seq2	1.02764	0.991756	2.68077	2.87626	3.2463	2.90626	0.00292102
aKPAEssDDssDDDATSKPK	10	4	1	N-Term(iTRAQ8plex); S6(Phospho); S7(Phospho); S10(Phospho); S11(Phospho)	23.87	3	2674.98	1.49947	17.3663	0	cds.comp45777_c0_seq1	1.02856	1.01046	1.09411	1.18566	1.07564	1.09707	0.112247
LTIYymVVVLPPVsKALLsFFLLcGcYLIAK	10	1	1	Y5(iTRAQ8plex); M6(Oxidation); S14(Phospho); S19(Phospho); C24(Carbamidomethyl); C26(Carbamidomethyl)	0.25	3	4072.06	-12.4363	30.1186	1	cds.comp46109_c0_seq1	1.02636	1.08472	1.46628	1.20042	1.23064	1.23075	0.115042
sTLSPAFTGsK	2	5	1	N-Term(iTRAQ8plex); S10(Phospho)	33.36	2	1479.74	2.93236	35.1277	0	cds.comp46520_c0_seq5	1.43673	1.00537	0.405729	1.34738	0.65119	0.656347	0.369147
sQDALNVDYIR	1	1	1	N-Term(iTRAQ8plex); S1(Phospho)	5.76	2	1677.82	1.39354	57.088	0	cds.comp46661_c1_seq1	1.12546	1.02514	2.23328	1.87425	1.82078	1.83772	0.0134034
rPSIDTDGDLsQSQPAK	4	2	1	N-Term(iTRAQ8plex); S11(Phospho)	9.14	3	2199.06	1.91201	32.5896	0	cds.comp46685_c0_seq2	1.16346	1.09376	1.48177	2.36795	2.1966	1.78578	0.0858504
rVsENQEIEDR	5	1	1	N-Term(iTRAQ8plex); S3(Phospho)	34.53	3	1758.83	0.521318	31.2855	1	cds.comp46861_c0_seq2	1.07266	1.29457	0.860716	0.872554	0.855904	0.729172	0.0306401
dLKsPNILIADNLVVK	3	1	1	N-Term(iTRAQ8plex); S4(Phospho)	3	2	2467.14	1.13277	27.1383	0	cds.comp47026_c0_seq1	0.932752	0.993847	0.936717	2.56389	1.64132	1.77928	0.305269	MAP3K12
TsLtPPk	3	1	1	S2(Phospho); T4(Phospho); K7(iTRAQ8plex)	8.15	2	1207.57	-0.0303733	32.3523	0	cds.comp47079_c3_seq1	1.41687	0.966906	0.650765	0.650562	0.657952	0.547948	0.048865
tTTtSESESENEADLQk	14	2	1	N-Term(iTRAQ8plex); T4(Phospho); K17(iTRAQ8plex)	22.98	3	2558.19	-1.15807	37.076	0	cds.comp47108_c1_seq3	1.36416	0.805266	0.893567	0.793616	0.747944	0.748318	0.294733
tTSEDSssVkR	1	1	0	N-Term(iTRAQ8plex); T1(Phospho); S7(Phospho); S8(Phospho); K10(iTRAQ8plex)	9.21	2	2044.89	0.161024	36.3599	1	cds.comp47642_c0_seq1	0.983717	0.926833	2.05832	1.85674	2.06751	2.08756	0.00145534
tTSEDSssVKR	6	1	0	N-Term(iTRAQ8plex); T1(Phospho); S7(Phospho); S8(Phospho)	8.71	3	1740.68	1.43036	38.0649	1	cds.comp47642_c0_seq1	1.07623	0.969354	3.09816	2.03577	2.45983	2.47484	0.0327641
rPtPPPATSAPGLR	1	1	1	N-Term(iTRAQ8plex); T3(Phospho)	29.38	3	1801.96	0.242876	41.8784	0	cds.comp47823_c0_seq2	1.10458	1.00761	1.08622	1.35833	1.17138	1.14129	0.267514
sDRLtPFR	1	2	1	N-Term(iTRAQ8plex); S1(Phospho); T5(Phospho)	4.47	2	1455.67	0.214599	39.9864	1	cds.comp48111_c0_seq2	0.765228	1.19534	0.593702	0.343428	0.805139	0.592438	0.188099
lLVAEVAR	1	1	1	N-Term(iTRAQ8plex)	0.13	2	1174.74	1.30541	20.0592	0	cds.comp48174_c0_seq1	1.04385	1.94487	4.72776	1.37355	2.03682	1.8153	0.438124
aNSTtNTTVSFVR	3	1	1	N-Term(iTRAQ8plex); T5(Phospho)	8.8	3	1781.88	1.31233	42.6633	0	cds.comp48234_c0_seq9	1.05218	1.1528	1.65367	2.42671	1.91753	1.81344	0.0559943
lDFsDGESSAPSGK	6	4	1	N-Term(iTRAQ8plex); S4(Phospho)	45.12	2	1780.79	3.19336	40.7619	0	cds.comp48283_c2_seq1	0.943567	1.50056	1.32571	1.93337	1.07613	1.18248	0.606351
vSTVtGVDVHFVQsQPssLLNAAPAtAAAtR	24	1	1	N-Term(iTRAQ8plex); T5(Phospho); S14(Phospho); S17(Phospho); S18(Phospho); T26(Phospho); T30(Phospho)	2.06	3	3879.62	1.81575	70.6776	0	cds.comp48678_c0_seq3	0.98488	0.995471	1.18383	1.35366	1.27846	1.2846	0.0213162
dVSKDNVTsPEVK	2	1	1	N-Term(iTRAQ8plex); S9(Phospho)	1.15	3	1801.89	2.76241	24.9859	1	cds.comp48758_c0_seq1	1.08523	0.935773	0.834333	0.573258	0.675827	0.687256	0.0676973
dNVTsPEVk	2	1	1	N-Term(iTRAQ8plex); S5(Phospho); K9(iTRAQ8plex)	11.86	3	1676.87	-0.90106	35.2821	0	cds.comp48758_c0_seq1	1.12684	0.954051	0.824776	0.716838	0.763475	0.738495	0.0372744
nIPDEsDDDKK	26	1	1	N-Term(iTRAQ8plex); S6(Phospho)	17.6	2	1659.74	1.66295	25.1044	1	cds.comp48758_c0_seq1	1.01726	1.01693	1.05913	1.04526	1.04388	1.03179	0.0142633
nIPDEsDDDKk	5	1	1	N-Term(iTRAQ8plex); S6(Phospho); K11(iTRAQ8plex)	9.5	3	1963.95	0.136194	32.3187	1	cds.comp48758_c0_seq1	1.08257	1.13536	1.36683	1.31524	1.27707	1.19003	0.0123508
mPEFMsGDH	1	1	1	N-Term(iTRAQ8plex); S6(Phospho)	8.01	2	1130.37	2.60191	52.5618	0	cds.comp48842_c0_seq2	0.975327	1.03562	0.932767	0.715462	0.77803	0.804349	0.107119
eIGAALEGsPPR	3	2	1	N-Term(iTRAQ8plex); S9(Phospho)	19.53	3	1580.8	-0.00132399	53.921	0	cds.comp48900_c1_seq7	1.08563	0.924564	0.797563	0.634564	0.712379	0.711211	0.0425158
ksEEDGK	2	1	1	K1(iTRAQ8plex); S2(Phospho)	6.71	2	1176.55	2.04892	35.2281	1	cds.comp48964_c0_seq2	1.23546	0.785725	0.534366	0.552975	0.533826	0.534726	0.0677335
ssVSGGGTAAPGAYADGVR	4	1	1	N-Term(iTRAQ8plex); S2(Phospho)	45.21	2	2063.97	2.80072	35.2514	0	cds.comp49136_c0_seq2	0.724477	1.47429	0.703277	0.123483	0.418014	0.377417	0.148052
fIVRLPFKsTHmPLGDTR	4	1	1	N-Term(iTRAQ8plex); S9(Phospho); M12(Oxidation)	1.09	3	2515.31	-0.299659	13.2259	2	cds.comp49196_c0_seq1	0.856326	1.32573	1.27347	1.37283	1.16506	1.16446	0.417511
fGsASEETILK	2	3	1	N-Term(iTRAQ8plex); S3(Phospho)	20.86	2	1565.78	3.75961	53.2949	0	cds.comp49379_c0_seq1	1.06671	1.16216	1.06507	0.845723	0.934352	0.850997	0.160934
sLSMEVDDSSER	4	1	1	N-Term(iTRAQ8plex); S1(Phospho)	42.93	2	1738.75	3.37267	43.4017	0	cds.comp49523_c0_seq1	1.15486	1.08673	0.845367	0.975538	0.883525	0.804319	0.029553
lFFVmEyVDGGDLmFQIQR	1	3	0	N-Term(iTRAQ8plex); M5(Oxidation); Y7(Phospho); M14(Oxidation)	3.3	3	2724.25	-10.2771	47.5912	0	cds.comp49603_c0_seq2	1.05643	1.08296	3.57266	2.35374	2.97685	2.7744	0.024993
nGsIAELQR	2	1	1	N-Term(iTRAQ8plex); S3(Phospho)	15.35	2	1371.69	-0.529038	32.2944	0	cds.comp49683_c0_seq3	0.842673	1.16264	0.410566	0.407482	0.405341	0.406716	0.015495
ssPGGVGGGGPGtPR	9	2	1	N-Term(iTRAQ8plex); S2(Phospho); T13(Phospho)	48.18	2	1703.75	3.71301	18.6833	0	cds.comp49747_c0_seq11	1.03751	1.09383	0.812719	0.695246	0.681309	0.684789	0.0101179
aEsDRDDkPAEAR	2	1	1	N-Term(iTRAQ8plex); S3(Phospho); K8(iTRAQ8plex)	11.05	3	2148.05	-1.59953	24.817	1	cds.comp49925_c0_seq1	1.07826	1.13678	1.90583	3.14671	2.41672	2.24804	0.0590562
sLHPsPR	1	1	1	N-Term(iTRAQ8plex); S5(Phospho)	4.63	2	1177.6	-0.548265	23.4222	0	cds.comp49984_c1_seq1	2.77539	1.02356	0.591391	1.92542	0.856328	0.591942	0.423542
lEDIsLDEDKK	1	1	1	N-Term(iTRAQ8plex); S5(Phospho)	34.37	2	1688.83	1.34766	40.8048	1	cds.comp50022_c0_seq1	1.10383	0.735617	1.94278	1.11372	1.70896	1.72714	0.149485
qLTHTHDEDcsDEEEQVK	20	1	1	N-Term(iTRAQ8plex); C10(Carbamidomethyl); S11(Phospho)	13.78	3	2584.09	1.60832	26.3375	0	cds.comp50081_c0_seq1	1.53567	0.984351	1.31669	1.48612	1.25362	1.07312	0.708646
yVsDDDDYEDD	2	1	1	Y1(iTRAQ8plex); S3(Phospho)	19.9	2	1734.63	2.6597	47.5083	0	cds.comp50093_c1_seq2	1.48356	0.744329	1.92357	1.15267	1.34096	1.32178	0.443306
aEQPAQtPPAQPQEEVNNR	2	1	1	N-Term(iTRAQ8plex); T7(Phospho)	18.33	3	2488.18	0.950995	34.9986	0	cds.comp50112_c0_seq4	1.02438	1.37528	0.482474	0.287111	0.254368	0.284472	0.0126381
aMtLLVR	1	1	0	N-Term(iTRAQ8plex); T3(Phospho)	8.94	3	1187.67	11.6553	60.3499	0	cds.comp5026_c0_seq1	1.26831	1.05684	1.06538	0.836477	0.791305	0.772182	0.144446
yLNMYAQSDkFTKDAVTK	1	1	0	Y1(Phospho); K10(iTRAQ8plex)	2.7	3	2507.19	-10.2064	22.6577	2	cds.comp50317_c0_seq1	0.963877	1.28602	1.21377	0.963548	0.94617	0.92552	0.644489
nsVVsLPR	3	1	1	N-Term(iTRAQ8plex); S2(Phospho); S5(Phospho)	13.91	2	1335.64	0.981039	48.7527	0	cds.comp50420_c0_seq1	0.927325	1.68488	0.563368	0.202054	0.103367	0.221725	0.0561562
nSVVsLPR	8	1	1	N-Term(iTRAQ8plex); S5(Phospho)	25.81	2	1255.67	0.47807	41.652	0	cds.comp50420_c0_seq1	0.965638	1.08517	0.438117	0.327454	0.308629	0.349196	0.00230571
eETVHVVQRPIsR	2	1	1	N-Term(iTRAQ8plex); S12(Phospho)	20.67	3	1934.01	1.5943	25.6772	0	cds.comp50491_c1_seq1	0.974566	0.941765	1.14452	1.22564	1.35374	1.2955	0.0378636
HQNDAEDtsDDETSkPVR	1	2	1	T8(Phospho); S9(Phospho); K15(iTRAQ8plex)	0.07	3	2508.03	1.7287	23.9736	0	cds.comp50516_c0_seq1	1.19673	0.945556	1.07629	1.73564	1.30563	1.28136	0.340303
aESsHDLSSYmDR	6	1	1	N-Term(iTRAQ8plex); S4(Phospho); M11(Oxidation)	19.59	3	1897.8	1.79798	28.7047	0	cds.comp50763_c0_seq1	1.73494	0.926545	1.45515	1.12526	0.764982	0.837975	0.624132
lGAYYsDEGEPAK	3	1	1	N-Term(iTRAQ8plex); S6(Phospho)	25.8	2	1783.81	2.27432	38.3788	0	cds.comp50861_c0_seq1	0.971673	1.08368	0.875317	0.543876	0.66991	0.677615	0.0862138
cDSAsLDSSSSGVSSAGGAR	5	1	1	N-Term(iTRAQ8plex); C1(Carbamidomethyl); S5(Phospho)	24.57	2	2241.96	3.5772	42.6582	0	cds.comp50868_c0_seq2	0.895739	1.46175	0.70242	1.08654	0.773841	0.724725	0.300813
dsVGGSLPSVPLSGADR	4	1	1	N-Term(iTRAQ8plex); S2(Phospho)	28.32	2	1997.98	2.94433	62.2747	0	cds.comp50881_c0_seq1	1.08437	1.00655	2.52221	3.21081	4.0333	3.11389	0.0296424
EPVYmKLEKLmytQsLVAIAPk	4	1	1	M5(Oxidation); M11(Oxidation); Y12(Phospho); T13(Phospho); S15(Phospho); K22(iTRAQ8plex)	0.7	3	3128.5	4.59331	110.55	2	cds.comp50902_c1_seq2	0.963577	0.926365	0.488118	0.706585	0.943916	0.754386	0.266605
LATGNNNGsLDck	2	1	1	S9(Phospho); C12(Carbamidomethyl); K13(iTRAQ8plex)	0.05	2	1747.8	1.1572	26.6658	0	cds.comp50911_c1_seq10	1.53672	1.31263	0.835155	0.636254	0.511669	0.463984	0.0139931
DNSISDsEDNSAIk	4	1	1	S7(Phospho); K14(iTRAQ8plex)	20.81	2	1878.83	0.846618	37.7776	0	cds.comp50949_c0_seq1	0.862563	1.41261	0.482356	0.673267	0.470218	0.476402	0.0747548
sAsVDELR	2	1	1	N-Term(iTRAQ8plex); S3(Phospho)	14.5	2	1260.61	1.57719	27.1045	0	cds.comp50953_c0_seq1	0.923827	1.25337	0.855377	0.724774	0.709765	0.701182	0.0974249
sGsEVAVVsER	8	1	1	N-Term(iTRAQ8plex); S3(Phospho); S9(Phospho)	38.77	2	1583.7	0.200086	34.8105	0	cds.comp50997_c0_seq1	0.583368	1.53653	0.576737	0.112594	0.386737	0.338403	0.174334
sGSEVAVVSER	22	1	1	N-Term(iTRAQ8plex); S1(Phospho)	20.42	3	1503.74	-0.189205	39.0594	0	cds.comp50997_c0_seq1	0.726527	1.42338	0.556646	0.435671	0.44752	0.446481	0.10991
sLGNK	7	1	1	N-Term(iTRAQ8plex); S1(Phospho)	9.17	2	902.453	-13.8524	55.9436	0	cds.comp51026_c0_seq2	0.992631	1.03735	0.645117	0.974236	0.79025	0.791338	0.186343
rAssEAELVTTVER	4	2	1	N-Term(iTRAQ8plex); S3(Phospho); S4(Phospho)	22.25	3	2011.94	1.39077	54.1615	1	cds.comp51106_c0_seq10	0.985078	0.976508	0.391064	0.642366	0.422857	0.494935	0.0166872
vSGDDsSTEVEEk	8	1	1	N-Term(iTRAQ8plex); S6(Phospho); K13(iTRAQ8plex)	21.08	3	2069.97	-1.25598	36.9576	0	cds.comp51201_c0_seq1	0.957348	1.07566	1.42237	1.93155	1.70236	1.65806	0.0415932
VsGDDSSTEVEEk	8	1	1	S2(Phospho); K13(iTRAQ8plex)	24.42	2	1765.77	1.63298	26.6371	0	cds.comp51201_c0_seq1	0.988674	1.10274	1.86547	2.07459	1.90319	1.86261	0.00235081
sASsQSELLESAR	11	2	1	N-Term(iTRAQ8plex); S4(Phospho)	25.99	2	1748.84	0.976846	40.8487	0	cds.comp51208_c0_seq2	1.09436	1.02457	1.98764	2.23436	1.913	1.93022	0.00455577
qLQAAGAYDssDEEEKR	3	1	1	N-Term(iTRAQ8plex); S10(Phospho); S11(Phospho)	16.15	3	2361	1.60152	35.7455	1	cds.comp51256_c0_seq1	1.65444	1.02164	1.46327	0.980324	1.34677	0.944257	0.820576
aLEAEEKRsNNEK	1	1	1	N-Term(iTRAQ8plex); S9(Phospho)	0.07	3	1901.93	2.64562	30.2351	2	cds.comp51337_c0_seq1	0.986756	1.01474	1.87166	2.65327	2.32783	2.28255	0.0219877
DEDDsEDDISEk	1	1	1	S5(Phospho); K12(iTRAQ8plex)	12.36	2	1780.7	0.716816	31.0041	0	cds.comp51396_c0_seq1	0.981128	0.995655	2.09766	1.51704	1.82425	1.83427	0.0318437
rAssAFsDDANTDFR	4	1	1	N-Term(iTRAQ8plex); S3(Phospho); S4(Phospho); S7(Phospho)	12.95	2	2203.84	2.30752	51.4662	1	cds.comp51458_c0_seq3	0.975347	0.953267	1.68473	1.28349	1.45036	1.52737	0.0430933
aFQPPAPPsDDEANHVEESQVK	1	1	1	N-Term(iTRAQ8plex); S9(Phospho)	2.81	3	2472.08	3.91154	46.9277	0	cds.comp51461_c0_seq1	2.35174	0.943267	0.885338	2.18571	0.776764	0.778513	0.673891
sGGSGGFLR	3	1	1	N-Term(iTRAQ8plex); S1(Phospho)	24.72	2	1221.59	2.35106	30.1068	0	cds.comp51479_c0_seq1	1.74629	0.622861	0.602764	0.724629	0.636513	0.552634	0.297435
ssPPPR	13	2	1	N-Term(iTRAQ8plex); S1(Phospho); S2(Phospho)	1.94	2	1104.48	-0.162723	17.8104	0	cds.comp51507_c0_seq1	2.42536	0.995694	0.440384	0.963576	0.573668	0.385384	0.162345
sRsPVPFR	1	2	1	N-Term(iTRAQ8plex); S1(Phospho); S3(Phospho)	5.9	3	1409.67	2.19441	30.9432	1	cds.comp51507_c0_seq1	1.53168	0.703266	0.585826	0.875914	0.674726	0.63729	0.304507
sRsPVGLGR	1	2	1	N-Term(iTRAQ8plex); S1(Phospho); S3(Phospho)	0.4	2	1392.67	1.03199	23.5736	1	cds.comp51507_c0_seq1	1.92653	0.644951	0.577116	0.976826	0.636268	0.56782	0.350709
AQtPsPPPPTQDk	1	1	1	T3(Phospho); S5(Phospho); K13(iTRAQ8plex)	4.47	2	1827.82	-0.274532	28.6165	0	cds.comp51565_c0_seq1	1.08044	0.965463	1.28643	1.19843	1.20065	1.20094	0.0363975
sGtWGSGAAGLR	2	1	1	N-Term(iTRAQ8plex); T3(Phospho)	0.08	2	1503.73	0.145982	44.102	0	cds.comp51634_c0_seq2	1.41542	0.758723	0.130235	0.307115	0.565023	0.307361	0.0831597
gARPVtPsPR	2	1	1	N-Term(iTRAQ8plex); T6(Phospho); S8(Phospho)	12.82	3	1501.72	0.700837	21.4093	0	cds.comp51636_c0_seq1	1.02566	1.21536	5.04663	2.83349	3.92357	3.5114	0.0424847
vEsVVLR	3	1	1	N-Term(iTRAQ8plex); S3(Phospho)	56.6	2	1185.65	2.92418	31.8274	0	cds.comp51638_c0_seq1	0.977807	1.46823	1.11724	0.985271	0.956665	0.833777	0.370814
VTEQsDsEEELNPETHk	6	1	1	S5(Phospho); S7(Phospho); K17(iTRAQ8plex)	10.91	3	2436.02	2.71417	41.8463	0	cds.comp51639_c0_seq1	0.978328	1.11373	1.74879	2.12669	2.41763	2.0054	0.0258476
VTEQsDsEEELNPETHKk	3	1	1	S5(Phospho); S7(Phospho); K18(iTRAQ8plex)	4.45	3	2564.11	-0.229965	36.0735	1	cds.comp51639_c0_seq1	0.992634	1.08266	2.44739	3.07322	2.75136	2.65729	0.00531385
gALYtWGRGAHcLTPQLVSLNTAHAVDR	1	1	1	N-Term(iTRAQ8plex); T5(Phospho); C12(Carbamidomethyl)	0.75	3	3448.72	0.0497209	82.4206	1	cds.comp51674_c0_seq1	0.974617	1.35485	0.739341	0.986533	0.838163	0.733797	0.164535
TPtGWGDATPEQPAk	30	1	1	T3(Phospho); K15(iTRAQ8plex)	3.42	3	1939.91	-0.181933	34.9681	0	cds.comp51898_c0_seq1	0.922543	1.25575	0.610655	0.685466	0.591477	0.577698	0.0381033
fsGHTSDVVGDTR	3	2	1	N-Term(iTRAQ8plex); S2(Phospho)	32.24	2	1761.81	5.051	25.5969	0	cds.comp51933_c0_seq2	0.993253	0.97735	0.835329	0.802562	0.811173	0.828533	0.00121941
lGsQEGFGR	3	1	1	N-Term(iTRAQ8plex); S3(Phospho)	35.67	2	1334.64	1.60807	37.892	0	cds.comp51935_c0_seq1	1.42327	0.735883	0.524031	0.765569	0.405572	0.523406	0.174546
aPsDAAEPDGEQGPAPR	1	3	1	N-Term(iTRAQ8plex); S3(Phospho)	14.62	3	2048.93	2.42432	33.5612	0	cds.comp52054_c0_seq1	0.986756	1.00366	0.614323	0.665263	0.648642	0.645839	0.000420091
dMSYVLyESQVmVK	3	1	0	N-Term(iTRAQ8plex); Y7(Phospho); M12(Oxidation)	1.53	2	2091.96	-1.99536	32.7076	0	cds.comp52107_c0_seq1	1.52546	0.624348	0.278533	0.472406	0.338587	0.337867	0.130277
ISsPYGk	4	4	1	S3(Phospho); K7(iTRAQ8plex)	16.87	2	1135.57	0.68525	23.9851	0	cds.comp52125_c1_seq1	1.11657	1.08336	8.38433	6.85724	4.79208	6.07101	0.0254112
aAsLPNIYK	2	1	1	N-Term(iTRAQ8plex); S3(Phospho)	19.16	2	1360.72	0.725623	51.4519	0	cds.comp52142_c0_seq1	1.51622	0.827664	0.372425	0.873351	0.203866	0.412319	0.155615
tsPTLNNDASR	3	3	1	N-Term(iTRAQ8plex); S2(Phospho)	9.56	2	1559.74	1.42266	21.5975	0	cds.comp52222_c0_seq1	1.00349	1.60328	0.724732	0.432656	0.393886	0.396731	0.0571108
lAESVQSAsPEPR	2	1	1	N-Term(iTRAQ8plex); S9(Phospho)	1.95	2	1754.86	1.00136	40.3871	0	cds.comp52228_c0_seq1	1.10284	1.02465	2.31744	1.24214	1.65283	1.63334	0.195202
gGSEsPEAEVSHR	2	2	2	N-Term(iTRAQ8plex); S5(Phospho)	18.27	3	1725.78	2.11624	26.8564	0	cds.comp52248_c0_seq1	0.984661	0.916329	0.497457	0.696339	0.214187	0.493772	0.07778
SLSStGGGDQk	4	2	1	T5(Phospho); K11(iTRAQ8plex)	11.78	2	1420.66	-1.54894	21.7794	0	cds.comp52274_c1_seq1	0.915368	1.32574	0.196134	0.456824	0.322412	0.290145	0.0218968
sIEVDNDYIR	1	1	1	N-Term(iTRAQ8plex); S1(Phospho)	8.1	2	1607.76	2.47764	55.3604	0	cds.comp52276_c0_seq3	0.966256	0.993848	0.816356	0.752353	0.793871	0.803556	0.00526288
sSSDAPGLDADHR	3	2	1	N-Term(iTRAQ8plex); S1(Phospho)	4.73	3	1711.76	-0.0981739	23.3746	0	cds.comp52349_c0_seq2	1.05868	1.08527	0.801344	0.924564	0.835263	0.796402	0.0204506
TDSkPTTTTttSk	2	1	1	K4(iTRAQ8plex); T10(Phospho); T11(Phospho); K13(iTRAQ8plex)	1.43	3	2137	-11.502	18.8894	0	cds.comp52349_c0_seq2	1.83657	1.07488	5.59604	2.85906	1.37637	2.25122	0.342869
mmLDGsk	3	1	1	M1(Oxidation); M2(Oxidation); S6(Phospho); K7(iTRAQ8plex)	0.17	2	1197.52	2.52392	92.7855	0	cds.comp52349_c0_seq2	1.74539	0.635827	0.551323	1.15546	0.285607	0.557809	0.394115
lPIEsPGR	1	1	1	N-Term(iTRAQ8plex); S5(Phospho)	0.69	2	1252.66	0.597218	44.219	0	cds.comp52400_c0_seq1	0.961877	0.986238	0.796357	0.705239	0.728525	0.763173	0.00796616
sPSREDPR	1	1	1	N-Term(iTRAQ8plex); S1(Phospho)	4.09	2	1327.62	-7.36728	26.4708	1	cds.comp52400_c0_seq1	0.945328	0.993576	0.703861	0.266181	0.484546	0.500141	0.0598808
hSIIsGR	2	1	1	N-Term(iTRAQ8plex); S5(Phospho)	18.18	2	1153.6	1.36816	29.8547	0	cds.comp52401_c0_seq1	0.936717	0.975817	1.14456	1.58064	1.36162	1.42458	0.0886181
kGsEGDYLVSNASTDLK	8	1	1	N-Term(iTRAQ8plex); S3(Phospho)	20.83	2	1863.84	3.38073	48.6551	1	cds.comp52451_c0_seq1	0.863884	0.986329	1.43561	2.38411	2.16332	2.1558	0.0641217
wGPLKENEAtIAYytKQILEGLK	2	3	1	N-Term(iTRAQ8plex); T10(Phospho); Y14(Phospho); T15(Phospho)	21.57	4	3209.51	-5.63768	53.4848	2	cds.comp52476_c0_seq1	1.13537	0.93567	1.45544	1.32547	1.14616	1.26412	0.14102	MAP3K15
nSDsIGDLSK	2	2	1	N-Term(iTRAQ8plex); S4(Phospho)	6.04	2	1419.67	0.779139	31.8115	0	cds.comp52479_c0_seq1	1.05263	1.02574	1.59454	1.33465	1.40133	1.38908	0.028027
yQHLQsVDsDSSR	3	3	1	N-Term(iTRAQ8plex); S6(Phospho); S9(Phospho)	13.34	2	1985.83	1.3867	30.8026	0	cds.comp52537_c0_seq1	0.984228	1.13563	1.52367	3.36628	2.61855	2.36132	0.12876	MAP3K4
yQHLQsVDSDSSR	22	3	1	Y1(iTRAQ8plex); S6(Phospho)	23	3	1905.87	0.792125	35.2718	0	cds.comp52537_c0_seq1	0.974252	1.07724	0.743267	0.77175	0.862646	0.77266	0.0305498	MAP3K4
sLsIDEDDMAK	2	1	1	N-Term(iTRAQ8plex); S3(Phospho)	13.85	2	1607.72	3.62492	48.8796	0	cds.comp52584_c0_seq1	1.07534	1.00358	1.36477	1.75453	1.48368	1.47609	0.0467261
smLsAPAPR	1	1	1	N-Term(iTRAQ8plex); M2(Oxidation); S4(Phospho)	0.59	2	1329.66	6.42711	43.1595	0	cds.comp52584_c0_seq1	1.16735	0.874653	0.523844	0.765424	0.612663	0.620935	0.0723347
fTsATPR	2	1	1	N-Term(iTRAQ8plex); S3(Phospho)	3.45	2	1163.58	-0.114153	29.9645	0	cds.comp52614_c0_seq2	0.770827	1.16327	0.435813	0.324659	0.387813	0.395804	0.0310879
qGsLDYIPVR	5	3	1	N-Term(iTRAQ8plex); S3(Phospho)	33.75	2	1531.78	0.20112	54.1612	0	cds.comp52633_c0_seq1	0.825667	1.27636	0.260652	0.127923	0.199435	0.18649	0.0164252
rSsDSDLSItPK	3	2	1	N-Term(iTRAQ8plex); S3(Phospho); T10(Phospho)	7.47	2	1769.8	1.29611	33.654	1	cds.comp52635_c0_seq2	0.737644	1.03737	0.305627	0.721767	0.957654	0.745554	0.464679
dADLTVRttRQAPASPK	3	1	1	N-Term(iTRAQ8plex); T8(Phospho); T9(Phospho)	1.12	3	2291.12	6.02331	1.8306	2	cds.comp52659_c0_seq1	1.31524	0.752776	0.727368	0.274117	0.442383	0.465461	0.133499
rGSLAPGAGsGDESLDDVNESTNSVE	1	2	1	N-Term(iTRAQ8plex); S10(Phospho)	3.08	3	2947.31	0.919295	54.6102	1	cds.comp52667_c0_seq1	0.853745	1.38527	0.933651	0.693653	0.548945	0.64798	0.206625
sEQPSsLEQSTTASGESR	13	1	1	N-Term(iTRAQ8plex); S6(Phospho)	30.41	3	2265.02	2.21253	30.3995	0	cds.comp52671_c0_seq1	0.976577	0.996577	0.893547	0.810838	0.865203	0.868182	0.0273154
sLsESASESDVAAGDR	21	1	1	N-Term(iTRAQ8plex); S3(Phospho)	22.89	3	1964.88	1.79909	36.1553	0	cds.comp52686_c0_seq1	1.01535	1.02073	2.97578	2.59617	2.35248	2.59466	0.00615112
kQtPDTVATDNELK	8	1	1	K1(iTRAQ8plex); T3(Phospho)	17.29	3	1943.97	1.17326	27.0825	1	cds.comp52686_c0_seq1	1.15723	1.04284	4.46374	3.77378	2.82057	3.35084	0.0247115
fDNLR	1	1	1	N-Term(iTRAQ8plex)	0.88	2	968.546	-0.328345	32.2809	0	cds.comp52686_c0_seq1	0.965664	0.990837	2.07838	2.30567	1.72656	2.08215	0.016606
FPLSMLPNVIsNLVQTSVGIkRLNk	2	1	1	S11(Phospho); K21(iTRAQ8plex); K25(iTRAQ8plex)	0.26	5	3456.92	-13.2384	115.041	2	cds.comp52686_c0_seq1	0.993634	1.04352	4.19536	3.82534	3.91998	3.90764	0.00025385
iINPssHTmELLLPAK	12	2	1	N-Term(iTRAQ8plex); S5(Phospho); S6(Phospho); M9(Oxidation)	7.57	3	1939.91	5.27559	27.6599	0	cds.comp52688_c1_seq1	1.04357	1.13482	1.36489	2.48367	1.87283	1.75095	0.145917
gFDsENETGDFER	3	1	1	N-Term(iTRAQ8plex); S4(Phospho)	23.52	2	1886.77	2.99005	48.5148	0	cds.comp52703_c0_seq1	1.48842	0.686545	0.452855	0.183815	0.28151	0.28144	0.0895941
tNtLLSIK	1	1	1	N-Term(iTRAQ8plex); T1(Phospho); T3(Phospho)	1.8	2	1353.67	0.739251	47.8236	0	cds.comp52711_c0_seq1	0.952764	0.956356	1.65338	2.13652	2.35839	2.14699	0.0266802
aLcEALLR	23	2	1	N-Term(iTRAQ8plex); C3(Carbamidomethyl)	1.31	3	1249.72	0.494691	40.1521	0	cds.comp52718_c0_seq5	0.986388	0.737567	1.06382	0.886317	0.906384	1.10464	0.4992
iDAGLSSsQQDLADSSSIAAR	15	3	1	N-Term(iTRAQ8plex); S8(Phospho)	10.52	4	2476.19	1.80791	61.7283	0	cds.comp52736_c0_seq1	1.12834	1.40654	0.740847	0.742521	0.739275	0.584551	0.014749
aSsMDLSSR	4	1	1	N-Term(iTRAQ8plex); S3(Phospho)	15.08	2	1337.61	-0.139777	29.7635	0	cds.comp52747_c0_seq1	1.05547	1.06783	1.78406	1.99218	1.56522	1.67709	0.0203052
tEPVEEPASNsR	2	1	1	N-Term(iTRAQ8plex); S11(Phospho)	6.32	2	1699.78	0.445591	26.8919	0	cds.comp52750_c0_seq1	0.736548	1.25174	0.483423	0.520867	0.480504	0.497847	0.0810605
sLVGHtVGGAAGAVSRItGAMGHGLAALSLDkDyQR	3	1	1	N-Term(iTRAQ8plex); T6(Phospho); T18(Phospho); K32(iTRAQ8plex); Y34(iTRAQ8plex)	3.31	4	4609.37	-3.6332	10.2977	2	cds.comp52759_c1_seq1	0.757264	1.45482	0.205837	0.73657	0.412425	0.408313	0.13967
nALVAAGDAADDRPDASPQsHDDAR	2	2	1	N-Term(iTRAQ8plex); S20(Phospho)	1	3	2919.32	3.28293	41.9972	0	cds.comp52762_c0_seq1	0.954758	1.18454	1.78528	1.36267	1.41302	1.42133	0.100763
eNIDSNAsISR	3	1	1	N-Term(iTRAQ8plex); S8(Phospho)	7.23	2	1589.75	1.42732	28.6546	0	cds.comp52770_c0_seq1	0.965664	1.23756	1.62727	1.18436	0.975337	1.14588	0.591019
aQVGsQEDIQMTDSEk	3	2	1	N-Term(iTRAQ8plex); S5(Phospho); K16(iTRAQ8plex)	1.73	3	2454.16	-1.84829	49.3859	0	cds.comp52772_c0_seq1	0.993852	1.04678	0.975563	1.39282	1.13656	1.14505	0.418239
tPTPtRVsK	2	1	1	N-Term(iTRAQ8plex); T5(Phospho); S8(Phospho)	0.56	2	1450.7	1.00426	23.5314	1	cds.comp52784_c0_seq1	0.985638	0.955347	0.761652	0.664157	0.745348	0.745724	0.00889648
eHNIEINTtKPmANAK	2	1	1	N-Term(iTRAQ8plex); T9(Phospho); M12(Oxidation)	0.56	3	2211.11	14.2639	77.4268	0	cds.comp52784_c0_seq1	1.24483	0.806813	0.206388	0.82372	0.446044	0.479666	0.156421
aAsLPSsPTPSR	3	1	1	N-Term(iTRAQ8plex); S3(Phospho); S7(Phospho)	6.92	2	1634.75	2.48494	35.3058	0	cds.comp53685_c0_seq1	0.993264	0.983727	2.87658	2.39747	3.26868	2.88072	0.010624
lRPsDKQHIDK	1	1	1	N-Term(iTRAQ8plex); S4(Phospho)	5.35	2	1720.9	1.08358	31.2687	1	cds.comp54848_c0_seq1	1.06357	0.984774	1.26484	1.18762	1.1551	1.17414	0.0400718
eAEAAIyHLQLFEELR	5	1	1	N-Term(iTRAQ8plex); Y7(iTRAQ8plex)	25.26	4	2540.4	-0.0314943	85.7017	0	cds.lab10432_c0_seq1	1.00673	1.12455	0.312803	0.542637	0.401736	0.393245	0.00686316
gFAFVTFDDHDSVDk	3	1	1	N-Term(iTRAQ8plex); K15(iTRAQ8plex)	5.46	3	2308.17	0.205529	67.7078	0	cds.lab11187_c0_seq1	0.973266	1.02658	1.55524	2.09646	1.84336	1.83183	0.0262335
vTVVFSTVFkDDDDVVIGk	2	1	1	N-Term(iTRAQ8plex); K10(iTRAQ8plex); K19(iTRAQ8plex)	3.47	4	2995.72	1.42067	111.436	1	cds.lab11952_c0_seq1	1.02781	1.07536	1.37385	1.09524	0.822262	1.0433	0.839517
kDGVFLYFEDNAGVIVNNk	4	1	1	N-Term(iTRAQ8plex); K1(iTRAQ8plex); K19(iTRAQ8plex)	48.13	4	3054.69	-2.63478	86.1947	1	cds.lab16657_c0_seq1	0.973765	0.974556	2.43742	1.65568	2.16264	2.14056	0.0329151
dGVFLyFEDNAGVIVNNk	2	1	1	N-Term(iTRAQ8plex); Y6(iTRAQ8plex); K18(iTRAQ8plex)	14.48	4	2926.6	-2.08297	85.9787	0	cds.lab16657_c0_seq1	1.07627	1.02562	2.01449	1.45962	1.86538	1.69355	0.0427021
fLEQQNQVLQTK	4	1	1	N-Term(iTRAQ8plex)	7.74	2	1779.99	2.31916	10.2914	0	cds.lab32959_c1_seq1	1.00329	1.09354	1.03829	3.02358	1.92146	1.90234	0.292173
akDPFAHLPk	8	1	1	N-Term(iTRAQ8plex); K2(iTRAQ8plex); K10(iTRAQ8plex)	9.67	4	2036.23	-7.32719	50.0851	1	cds.lab35363_c0_seq1	1.04466	0.995538	2.38333	3.87326	3.00834	3.02745	0.0341186
wGEAGAEYVVESTGVFTTmEk	5	1	1	N-Term(iTRAQ8plex); M19(Oxidation); K21(iTRAQ8plex)	1.34	4	2915.46	0.748512	91.9221	0	cds.lab35642_c0_seq1	1.47206	0.806678	0.166326	0.712837	0.303217	0.345917	0.106492
eNSEGAPAsGEk	1	1	1	N-Term(iTRAQ8plex); S9(Phospho); K12(iTRAQ8plex)	17.03	3	1863.89	-0.380003	23.1929	0	cds.lab38172_c0_seq1	1.05422	0.994646	3.27488	3.90572	5.75655	4.20952	0.0418716
sSsSIELR	2	1	1	N-Term(iTRAQ8plex); S3(Phospho)	1.64	2	1262.63	0.524502	31.8822	0	cds.lab39103_c0_seq1	0.977319	0.990357	1.35436	1.20757	1.32649	1.31743	0.0127354
tKPNSEWDsENADENAEYEVDR	3	1	1	N-Term(iTRAQ8plex); S9(Phospho)	7.04	3	2982.26	1.73031	50.9406	0	cds.lab39233_c0_seq1	0.891672	1.27524	0.728692	0.256323	0.415416	0.430853	0.0743749
SEDGGDsDEDKRDVMk	1	1	1	S7(Phospho); K16(iTRAQ8plex)	0.1	3	2166.92	0.908132	21.0897	2	cds.lab39383_c0_seq1	1.00736	1.16533	1.03796	0.878436	0.836187	0.844602	0.185972
gFAFVTFDDHDTVDk	5	1	1	N-Term(iTRAQ8plex); K15(iTRAQ8plex)	18.93	3	2322.19	2.63788	70.7507	0	cds.lab4029_c0_seq1	1.00836	0.987656	2.21637	2.61372	2.40653	2.41703	0.00244726
rQPsGDRDLPR	2	1	1	N-Term(iTRAQ8plex); S4(Phospho)	7.92	3	1680.85	1.19923	27.6246	2	cds.lab40431_c0_seq1	0.973357	1.22148	1.61756	1.81568	1.54345	1.51164	0.0277323
lEAGVNAHDATDDDSPKsPVEGR	6	1	1	N-Term(iTRAQ8plex); S18(Phospho)	15.4	3	2764.27	2.80672	26.3812	1	cds.lab40604_c1_seq2	0.783628	1.70525	0.528173	0.996329	0.645032	0.581128	0.272233
eHALLAyTLGVk	6	1	1	N-Term(iTRAQ8plex); Y7(iTRAQ8plex); K12(iTRAQ8plex)	15.26	4	2227.36	2.11289	64.6308	0	cds.lab40749_c1_seq7	1.01377	1.03564	2.02263	2.63587	2.32118	2.27047	0.0107495
tNAPGsPLsNHEVEAK	1	1	1	N-Term(iTRAQ8plex); S6(Phospho); S9(Phospho)	10.92	3	2114.95	0.884641	32.0794	0	cds.lab40959_c0_seq1	1.03272	0.992646	1.52435	1.87805	1.66511	1.66801	0.0148589
tNAPGsPLsNHEVEAk	1	1	1	N-Term(iTRAQ8plex); S6(Phospho); S9(Phospho); K16(iTRAQ8plex)	3.86	3	2419.16	1.38855	44.1067	0	cds.lab40959_c0_seq1	1.05646	0.980238	1.62576	2.17523	1.87915	1.85926	0.0241963
emVLFPLmyPDLFHKFKtRPAK	1	1	1	N-Term(iTRAQ8plex); M2(Oxidation); M8(Oxidation); Y9(Phospho); T18(Phospho)	1.41	3	3204.56	-2.6747	27.7746	2	cds.lab41496_c0_seq2	1.15464	1.11481	1.12537	1.96828	1.58473	1.37431	0.270191
eVDPQGNDGsDDEDDLDRYDK	12	1	1	N-Term(iTRAQ8plex); S10(Phospho)	33.78	3	2781.14	1.5001	51.4323	1	cds.lab41898_c0_seq1	1.02615	1.08667	1.78286	1.12766	1.32955	1.33789	0.250304
eVDPQGNDGsDDEDDLDR	1	1	1	N-Term(iTRAQ8plex); S10(Phospho)	23.28	3	2374.95	1.60174	42.362	0	cds.lab41898_c0_seq1	1.13467	1.35679	3.27228	1.10557	1.79346	1.65133	0.400068
eVDPQGNDGsDDEDDLDRyDK	6	1	1	N-Term(iTRAQ8plex); S10(Phospho); Y19(iTRAQ8plex)	7.59	4	3085.34	1.81038	54.7613	1	cds.lab41898_c0_seq1	0.985567	1.07552	0.925577	0.702257	0.802073	0.785961	0.091321
gYsDEEYEsDPETK	54	2	1	N-Term(iTRAQ8plex); S3(Phospho); S9(Phospho)	57.7	2	2112.79	0.988845	37.6699	0	cds.lab42570_c0_seq1	1.18226	0.896716	1.4627	1.12455	0.933377	1.12896	0.595365
GysDEEYEsDPETk	77	2	1	Y2(iTRAQ8plex); S3(Phospho); S9(Phospho); K14(iTRAQ8plex)	10.87	3	2417	1.12099	43.0725	0	cds.lab42570_c0_seq1	1.12448	0.967739	1.57267	1.39981	1.23395	1.34034	0.083244
gYsDEEYEsDPETKVK	2	2	1	N-Term(iTRAQ8plex); S3(Phospho); S9(Phospho)	0.13	3	2339.96	2.00918	42.5712	1	cds.lab42570_c0_seq1	1.15911	0.983656	1.35227	1.27367	1.18904	1.18693	0.110736
sPGAPPSADAR	1	4	1	N-Term(iTRAQ8plex); S1(Phospho)	7.92	2	1409.67	0.58828	22.4743	0	cds.lab42712_c0_seq5	0.607644	1.52572	0.883644	0.816435	0.797518	0.780487	0.544697
sPTADQGTQVGAQR	6	3	1	N-Term(iTRAQ8plex); S1(Phospho)	22.32	3	1799.86	0.238309	21.4225	0	cds.lab42947_c0_seq2	1.40216	0.765632	1.33584	1.24583	1.14631	1.14648	0.566884
tPQQQAEAAAAGEAAQAsGDDQPK	1	1	1	N-Term(iTRAQ8plex); S18(Phospho)	0.14	3	2724.25	2.22539	47.5912	0	cds.lab43076_c0_seq1	1.16581	0.937635	0.925238	0.843822	0.782326	0.808636	0.138788
sAsNQSAQsAAEEVR	9	3	1	N-Term(iTRAQ8plex); S3(Phospho); S9(Phospho)	20	2	1998.85	2.42552	28.0133	0	cds.lab43081_c1_seq4	1.05473	1.03563	1.03818	1.27155	1.12584	1.09569	0.339046
kSPEsDGMsVK	3	1	1	N-Term(iTRAQ8plex); S5(Phospho); S9(Phospho)	29.02	2	1628.69	2.62748	23.3296	1	cds.lab43283_c0_seq2	0.913845	0.984367	1.07633	2.32338	1.62176	1.76358	0.218272
aPsPPR	2	1	1	N-Term(iTRAQ8plex); S3(Phospho)	10.21	2	1008.52	0.364808	24.4523	0	cds.lab43292_c1_seq6	0.890577	0.990537	2.45327	0.957255	1.7283	1.8212	0.260879
iEtQIKERIR	1	1	1	N-Term(iTRAQ8plex); T3(Phospho)	1.41	3	1669.93	0.573258	40.4973	2	cds.lab43436_c0_seq1	0.992651	0.724677	1.06512	1.85359	2.4768	2.09453	0.178206
eQmLEAQDmFRNANR	1	1	1	N-Term(iTRAQ8plex); M3(Oxidation); M9(Oxidation)	2	3	2189.04	2.40235	26.1474	1	cds.lab43496_c0_seq1	1.00732	0.995694	1.62056	1.95463	1.7883	1.78514	0.00803621
gGsVSDAGGAADR	5	1	1	N-Term(iTRAQ8plex); S3(Phospho)	26.23	2	1503.68	1.11634	20.61	0	cds.lab43628_c2_seq1	1.01566	1.25634	0.795968	0.964355	0.804557	0.752606	0.0907906
VStTSPPLSk	8	1	1	T3(Phospho); K10(iTRAQ8plex)	21.48	2	1400.73	0.314334	32.1635	0	cds.lab43641_c0_seq1	1.09465	0.935672	0.871545	0.819367	0.787424	0.813773	0.0670481
RNSEEsLAVADk	2	2	1	S6(Phospho); K12(iTRAQ8plex)	0.3	3	1702.84	3.2757	39.1115	1	cds.lab43662_c0_seq1	1.23807	0.792912	0.854165	0.784117	0.803888	0.80164	0.316763
aVWATNmsAsHLGGGssQPRSLEADLAPPSPSPPR	1	1	1	N-Term(iTRAQ8plex); M7(Oxidation); S8(Phospho); S10(Phospho); S16(Phospho); S17(Phospho)	10.11	3	4168.79	0.270365	66.9963	1	cds.lab43714_c0_seq2	0.962366	1.17328	2.06475	1.43755	1.73577	1.63513	0.0707939	MAP2K7
tSSITTSAGEAGLGR	20	2	1	N-Term(iTRAQ8plex); T1(Phospho)	30.51	3	1791.88	1.26713	46.8864	0	cds.lab43766_c1_seq1	1.12655	1.06466	2.98546	2.56989	1.85468	2.25447	0.0486148
hNAssGSLAPPDDK	6	1	1	N-Term(iTRAQ8plex); S4(Phospho); S5(Phospho)	5.85	2	1859.79	3.33819	21.3389	0	cds.lab43976_c0_seq1	1.02618	1.65827	1.12484	0.775338	0.602085	0.621421	0.197584
sVEAPPPPVEK	1	2	1	N-Term(iTRAQ8plex); S1(Phospho)	20.56	2	1533.78	2.32909	31.5604	0	cds.lab43978_c0_seq1	0.985448	0.835268	1.38523	1.10228	1.53358	1.47235	0.0884359
qEQsPGtPGSELTNk	12	1	1	N-Term(iTRAQ8plex); S4(Phospho)	27.67	3	1956.93	1.6657	34.4895	0	cds.lab43981_c0_seq1	1.08763	1.02356	2.06299	2.15543	1.80276	1.90136	0.00630059
qEQsPGtPGSELTNKK	3	1	1	N-Term(iTRAQ8plex); S4(Phospho); T7(Phospho)	13.96	3	2036.89	1.88895	34.7843	0	cds.lab43981_c0_seq1	1.15278	1.00685	1.60726	1.99823	1.64746	1.62156	0.0286579
qEQsPGtPGSELTNK	4	1	1	N-Term(iTRAQ8plex); S4(Phospho); K15(iTRAQ8plex)	5.13	3	2261.13	1.69484	43.3505	0	cds.lab43981_c0_seq1	1.09538	1.01286	1.78268	2.26207	2.06174	1.93099	0.0125125
qEQsPGTPGSELTNK	1	1	1	N-Term(iTRAQ8plex); S4(Phospho); T7(Phospho); K15(iTRAQ8plex)	6.05	3	2341.09	-0.380101	44.5689	0	cds.lab43981_c0_seq1	0.957633	1.04356	2.63456	1.6883	2.25833	2.19242	0.0441787
qEQsPGTPGSELTNk	1	1	1	N-Term(iTRAQ8plex); S4(Phospho); T7(Phospho)	4.3	3	2164.98	-0.957106	27.0412	1	cds.lab43981_c0_seq1	1.12635	1.02538	2.13993	1.79786	2.17477	1.89385	0.00918488
LsAANSPLAPRKQYQNGNVmPyR	3	1	1	S2(Phospho); M20(Oxidation); Y22(iTRAQ8plex)	16.91	3	2971.48	-12.2052	77.0844	2	cds.lab43983_c0_seq1	0.985532	1.08537	1.50148	1.99244	1.65575	1.65779	0.037557	MAP3K7
rRssAATTAAAAAAVQGSR	6	1	1	N-Term(iTRAQ8plex); S3(Phospho); S4(Phospho)	10.19	3	2267.1	0.996203	30.0469	2	cds.lab44061_c0_seq2	0.986751	0.863858	3.05439	0.905466	1.93213	2.12254	0.286146
vSDEAFEEsDDGDEEGRER	4	3	1	N-Term(iTRAQ8plex); S9(Phospho)	11.03	3	2555.04	0.634659	38.884	1	cds.lab44080_c0_seq1	1.03275	1.00524	1.73226	2.16037	1.89327	1.89268	0.0110706
aStPTIDER	2	2	1	N-Term(iTRAQ8plex); T3(Phospho)	3.7	2	1373.66	-0.00413334	24.2312	0	cds.lab44081_c0_seq1	1.14255	0.804538	0.893564	0.554754	0.370613	0.622788	0.215221
aAsELDLR	2	2	1	N-Term(iTRAQ8plex); S3(Phospho)	12.72	2	1258.64	7.91848	27.7875	0	cds.lab44153_c0_seq1	0.956853	1.02488	1.09571	1.29487	1.20131	1.20833	0.0782915
fQAGsAGDR	2	1	1	N-Term(iTRAQ8plex); S5(Phospho)	20.69	2	1292.59	-0.0113734	25.411	0	cds.lab44162_c0_seq1	0.852924	1.26347	0.382678	0.584757	0.440992	0.443657	0.0414655
NDsDNEEEESPGGk	3	2	1	S3(Phospho); K14(iTRAQ8plex)	17.49	2	1890.76	0.328007	21.7781	0	cds.lab44228_c0_seq2	0.962563	1.27464	0.640176	0.620428	0.627246	0.562563	0.0246538
VEAELKtcPVVENIcVyGDSSK	21	1	1	T7(Phospho); C8(Carbamidomethyl); C15(Carbamidomethyl); Y17(iTRAQ8plex)	0.55	3	2881.32	-15.0073	87.4249	1	cds.lab44385_c0_seq2	0.984113	0.995117	1.29511	1.41523	1.37896	1.3774	0.0039308
rESsAsLDLPADK	3	1	1	N-Term(iTRAQ8plex); S4(Phospho); S6(Phospho)	15.54	2	1852.84	2.67463	39.4318	1	cds.lab44412_c0_seq8	1.57566	0.954855	1.17663	0.654882	0.35207	0.575266	0.2596
lAEsGGDVAAsDEDIAk	2	1	1	N-Term(iTRAQ8plex); S4(Phospho); S11(Phospho); K17(iTRAQ8plex)	17.04	3	2416.12	3.06024	57.9537	0	cds.lab44429_c1_seq1	1.01665	0.882547	12.5769	28.7798	16.7026	20.3802	0.0608924
lAEsGGDVAAsDEDIAK	11	1	1	N-Term(iTRAQ8plex); S4(Phospho); S11(Phospho)	45.91	3	2111.92	3.14321	53.3281	0	cds.lab44429_c1_seq1	1.20924	1.45483	19.3065	15.5883	36.6653	17.9075	0.0746908
lAESGGDVAAsDEDIAK	11	1	1	N-Term(iTRAQ8plex); S11(Phospho)	41.07	3	2031.95	2.43688	48.2848	0	cds.lab44429_c1_seq1	1.38668	0.717737	2.96656	6.17823	9.58832	5.93452	0.127411
gGSQQTLcGGsPR	2	2	1	N-Term(iTRAQ8plex); C8(Carbamidomethyl); S11(Phospho)	7.41	3	1688.77	0.214503	20.8833	0	cds.lab44467_c0_seq1	1.09257	1.37557	0.89311	0.416521	0.542365	0.500242	0.0621511
rSsAIVVR	4	1	1	N-Term(iTRAQ8plex); S3(Phospho)	29.17	3	1271.71	0.8706	19.2164	1	cds.lab44476_c1_seq1	1.23737	1.09737	3.17638	2.01638	0.757687	1.69911	0.4328
sQcDGAPsPLPDDNAk	1	2	1	N-Term(iTRAQ8plex); C3(Carbamidomethyl); S8(Phospho); K16(iTRAQ8plex)	7.27	3	2360.11	0.745026	41.6382	0	cds.lab44667_c0_seq1	1.2943	0.908228	0.325468	0.240622	0.208881	0.23457	0.0112938
lGESsDEsEGETVR	8	1	1	N-Term(iTRAQ8plex); S5(Phospho); S8(Phospho)	9.63	2	1958.79	0.733192	39.2103	0	cds.lab44668_c0_seq1	0.688328	1.24786	0.536215	0.337102	0.136546	0.347715	0.0905293
lGEsSDESEGETVR	12	1	1	N-Term(iTRAQ8plex); S4(Phospho)	15.67	2	1878.83	0.711353	38.4766	0	cds.lab44668_c0_seq1	0.723268	1.53029	0.632476	0.574321	0.540383	0.516866	0.170003
aGtQmsGKR	1	1	1	N-Term(iTRAQ8plex); T3(Phospho); M5(Oxidation); S6(Phospho)	1.25	2	1415.61	2.18559	42.4327	1	cds.lab44703_c0_seq1	0.975639	0.986805	1.05633	1.19386	1.12448	1.14642	0.0682067
yHEPQLDEDAAASGEsEAsPR	6	1	1	Y1(iTRAQ8plex); S16(Phospho); S19(Phospho)	10.58	3	2723.11	-1.46915	47.7854	0	cds.lab44755_c0_seq3	1.16524	0.914362	0.768057	0.815463	0.759374	0.75107	0.0743171
gVTLRMSSEtPEDQPEtsSNLKPEPEADGPR	4	2	1	N-Term(iTRAQ8plex); T10(Phospho); T17(Phospho); S18(Phospho)	1.76	3	3898.64	-9.62261	67.2191	1	cds.lab44877_c0_seq2	0.884821	0.975327	1.42147	1.08565	1.59463	1.47004	0.111728
KLDtVsRtSTEAIPAk	24	1	1	T4(Phospho); S6(Phospho); T8(Phospho); K16(iTRAQ8plex)	12.83	3	2261.06	2.27929	39.6026	2	cds.lab44954_c0_seq1	0.993276	0.967137	0.715627	0.815741	0.789124	0.789117	0.0139212
tSTEAIPAk	45	1	1	T1(Phospho); K9(iTRAQ8plex)	35.67	2	1301.67	0.65849	28.617	0	cds.lab44954_c0_seq1	0.997433	0.980437	1.00944	1.00873	1.00855	1.02019	0.0513577
LDTVSRTStEAIPAk	5	1	1	T9(Phospho); K15(iTRAQ8plex)	5.24	3	1973.03	1.5826	34.7484	1	cds.lab44954_c0_seq1	1.02547	1.08216	1.21646	1.30436	1.20765	1.17936	0.0247847
kLDTVSRTStEAIPAK	10	1	1	K1(iTRAQ8plex); T10(Phospho)	0.21	3	2101.12	1.37026	28.4782	2	cds.lab44954_c0_seq1	1.01354	1.08306	1.24475	1.39856	1.25328	1.23902	0.0365575
aVLSPPKEDsKER	3	2	1	N-Term(iTRAQ8plex); S10(Phospho)	19.44	3	1839.95	1.28618	24.4584	2	cds.lab45002_c0_seq2	0.986515	1.06564	0.831458	0.926357	0.870568	0.853862	0.0476118
aAsPALsDDGK	2	2	1	N-Term(iTRAQ8plex); S3(Phospho); S7(Phospho)	11.56	2	1495.64	-0.400042	25.9287	0	cds.lab45034_c0_seq1	1.04723	1.01774	0.852156	0.905226	0.960883	0.877578	0.0571952
aAsPALsDDGKK	1	2	1	N-Term(iTRAQ8plex); S3(Phospho); S7(Phospho)	15.68	3	1623.74	1.72867	21.9148	1	cds.lab45034_c0_seq1	1.05256	1.01658	0.503277	0.639687	0.852557	0.642947	0.0678059
aAsPALsDDGKKK	1	2	1	N-Term(iTRAQ8plex); S3(Phospho); S7(Phospho)	7.26	3	1751.83	2.40401	19.3987	2	cds.lab45034_c0_seq1	1.04561	1.01063	0.446544	0.609858	0.803227	0.60292	0.055299
qRsLsPLSK	9	2	1	N-Term(iTRAQ8plex); S3(Phospho); S5(Phospho)	25.3	3	1479.73	0.068222	27.1117	1	cds.lab45100_c0_seq1	1.52672	0.526334	0.193256	0.793146	0.555737	0.500762	0.324203
sLsPLSK	6	2	1	N-Term(iTRAQ8plex); S1(Phospho); S3(Phospho)	20.18	2	1195.57	0.377731	39.9746	0	cds.lab45100_c0_seq1	1.36216	0.852603	0.393284	0.682166	0.46065	0.462383	0.0740166
yGsHEIAELEQsPGAR	4	1	1	N-Term(iTRAQ8plex); S3(Phospho); S12(Phospho)	10.9	3	2207.97	1.90885	55.6491	0	cds.lab45115_c0_seq1	1.24431	0.653247	0.526544	0.575643	0.609025	0.6012	0.187491
rMsVDEEPPK	4	3	1	N-Term(iTRAQ8plex); S3(Phospho)	17.76	3	1571.75	0.992798	34.1561	1	cds.lab45135_c0_seq1	0.975668	1.13436	1.52254	1.37927	1.24638	1.31063	0.07013
rMsVDEEPPk	1	3	1	N-Term(iTRAQ8plex); S3(Phospho); K10(iTRAQ8plex)	10.48	3	1875.95	1.9179	41.7374	1	cds.lab45135_c0_seq1	0.994557	1.02537	1.12654	1.06854	1.08299	1.08191	0.0466154
dLDDDDssGQQQRtHK	1	1	1	N-Term(iTRAQ8plex); S7(Phospho); S8(Phospho); T14(Phospho)	2.91	3	2388.88	-10.5361	44.537	1	cds.lab45135_c0_seq1	0.987643	1.25465	0.849676	0.656622	0.537969	0.607789	0.0646208
ysPGRYsPGTVR	34	2	1	N-Term(iTRAQ8plex); S2(Phospho); S7(Phospho)	10.05	3	1803.82	1.08574	39.8026	1	cds.lab45163_c0_seq1	1.12675	0.994356	0.903041	0.942756	0.934563	0.87387	0.0814617
ysPETRYsPESR	7	2	1	N-Term(iTRAQ8plex); S2(Phospho); S8(Phospho)	6.05	3	1935.82	1.28997	39.8502	1	cds.lab45163_c0_seq1	1.02387	1.22545	1.55433	3.17436	1.95408	1.98068	0.180052
rYsPDsRYSPETR	25	2	1	N-Term(iTRAQ8plex); S3(Phospho); S6(Phospho)	4.58	3	2077.91	1.63237	34.18	2	cds.lab45163_c0_seq1	1.03174	1.20658	1.18519	1.74246	1.28545	1.25484	0.304501
ysPDSRYsPDR	5	2	1	Y1(iTRAQ8plex); S2(Phospho); S8(Phospho)	2.6	3	1806.74	0.706778	35.2695	1	cds.lab45163_c0_seq1	1.01565	1.13546	0.808335	0.872672	0.834469	0.779589	0.0185258
gERDPsPVVEEPAPR	2	1	1	N-Term(iTRAQ8plex); S6(Phospho)	17.1	3	1714.78	2.59537	31.9211	1	cds.lab45171_c0_seq1	1.18634	1.13485	0.697778	0.905837	0.726806	0.669319	0.0210537
rSKSDDsSSEEEK	5	1	1	N-Term(iTRAQ8plex); S7(Phospho)	0.9	2	1867.81	-5.21101	41.2697	2	cds.lab45263_c0_seq2	0.992567	0.983676	1.29383	1.03287	1.14425	1.17089	0.182232
eSEsPLPSANDDYVNR	5	3	1	N-Term(iTRAQ8plex); S4(Phospho)	39.46	3	2176.98	2.44638	44.4641	0	cds.lab45288_c1_seq1	0.988455	1.02557	2.35625	3.05516	2.66025	2.67182	0.00760404	TAO
rESEsPLPSANDDYVNR	2	1	1	N-Term(iTRAQ8plex); S5(Phospho)	5.12	3	2333.08	2.10612	38.0372	1	cds.lab45288_c1_seq1	0.976266	1.03603	1.80465	2.45536	2.25424	2.15815	0.0184999	TAO
eESGLsPR	3	1	1	N-Term(iTRAQ8plex); S6(Phospho)	5.27	2	1258.6	1.04291	26.8382	0	cds.lab45290_c0_seq1	1.25056	0.852426	0.606024	0.402766	0.527511	0.487023	0.0481415
rWsDTYK	6	4	1	N-Term(iTRAQ8plex); S3(Phospho)	14.92	2	1339.64	0.46531	32.1751	1	cds.lab45302_c1_seq1	1.77921	0.303726	0.241642	0.773803	0.106577	0.359116	0.353525
wsDTYK	10	4	1	N-Term(iTRAQ8plex); S2(Phospho)	21.53	2	1183.53	-0.775464	41.6163	0	cds.lab45302_c1_seq1	1.80553	0.314656	0.479651	0.735821	0.168226	0.435088	0.388078
gVDVsDEETDGQVNGk	2	4	1	N-Term(iTRAQ8plex); S5(Phospho); K16(iTRAQ8plex)	17.33	3	2337.11	2.86516	43.4561	0	cds.lab45302_c1_seq1	1.46873	0.693203	0.639353	0.787523	0.418227	0.568966	0.241982
rLEDDDsDNDAADDPDLER	3	1	1	N-Term(iTRAQ8plex); S7(Phospho)	44.51	3	2560.07	1.22956	45.5291	1	cds.lab45345_c0_seq1	0.996356	0.987226	1.64327	1.5383	1.8383	1.68714	0.00925932
nELATGKDsDsDEDSAGAR	5	1	1	N-Term(iTRAQ8plex); S9(Phospho); S11(Phospho)	9.54	3	2401.98	2.96534	30.0509	1	cds.lab45366_c0_seq1	0.814673	1.44673	0.190788	0.106034	0.0524676	0.102971	0.0245587
gEEGSsNDGLAK	2	2	1	N-Term(iTRAQ8plex); S6(Phospho)	17.24	2	1547.69	0.561337	22.1856	0	cds.lab45386_c0_seq1	0.976084	0.980473	2.37437	1.10437	1.80054	1.79883	0.197796
gEEGSsNDGLAk	2	2	1	N-Term(iTRAQ8plex); S6(Phospho); K12(iTRAQ8plex)	10.07	3	1851.89	-1.76671	33.0973	0	cds.lab45386_c0_seq1	0.982366	0.982365	1.97762	1.27723	1.64366	1.66215	0.0883968
sMDALAAAEK	1	1	1	N-Term(iTRAQ8plex); S1(Phospho)	51.6	2	1390.66	3.26814	42.981	0	cds.lab45404_c0_seq1	0.875128	0.974358	0.325136	0.765327	0.574826	0.600271	0.116056
sDYDNVsIK	2	1	1	N-Term(iTRAQ8plex); S7(Phospho)	10.59	2	1424.66	1.64834	37.7662	0	cds.lab45432_c0_seq1	1.95239	0.845139	2.19465	1.68317	1.26301	1.22509	0.600562
aTFDsDEDKtPHNTLEK	1	1	1	N-Term(iTRAQ8plex); S5(Phospho); T10(Phospho)	0.67	3	2412.03	3.18306	33.8647	1	cds.lab45442_c0_seq1	0.932737	0.983721	1.55329	2.82654	2.34503	2.33934	0.0752937
sASDSVSVEScR	5	3	1	N-Term(iTRAQ8plex); S1(Phospho); C11(Carbamidomethyl)	17.08	2	1667.73	0.985652	26.8105	0	cds.lab45444_c0_seq1	1.47556	0.819683	0.0135529	0.0104946	0.807623	0.241564	0.13036
lALDIEIATYR	7	1	1	N-Term(iTRAQ8plex)	55.43	2	1581.91	3.13494	87.4385	0	cds.lab46385_c0_seq1	1.75634	0.612476	0.735343	0.564227	0.537272	0.51695	0.278803
iLFIFIDsDHTDNQR	5	1	1	N-Term(iTRAQ8plex); S8(Phospho)	5.1	3	2214.13	3.37829	94.3147	0	cds.lab50109_c0_seq1	1.03577	1.23422	0.743511	1.14527	0.876635	0.812168	0.297532
nVLIFDLGGGTFDVSLLTIEEGIFEVK	1	1	1	N-Term(iTRAQ8plex)	25.27	3	3229.76	3.85805	115.304	0	cds.lab52501_c0_seq1	0.726572	1.37254	0.601175	0.705248	0.833609	0.679662	0.280338
lQQELDDLLVDLDHQR	6	1	1	N-Term(iTRAQ8plex)	57.71	3	2254.2	1.33249	107.378	0	cds.lab57728_c0_seq1	1.23702	0.975562	2.53291	4.62354	3.02876	3.06887	0.0683564
tAVSAAHcTENVSTSSR	3	1	1	N-Term(iTRAQ8plex); C8(Carbamidomethyl)	46.71	3	2082.02	1.61073	22.3155	0	cds.PXUG_V1_000006	1.18227	0.896577	0.359522	0.60022	0.447366	0.451247	0.0266514
hQGVmVGMGQk	1	2	2	N-Term(iTRAQ8plex); M5(Oxidation); K11(iTRAQ8plex)	0.61	3	1795.97	-2.43939	23.1493	0	cds.PXUG_V1_000039	1.17485	1.05633	0.883847	0.804882	0.753351	0.729682	0.0196366
lRsQENE	1	1	0	N-Term(iTRAQ8plex); S3(Phospho)	5.05	2	1259.59	-0.121454	22.2167	1	cds.PXUG_V1_000048	0.993812	0.993827	0.968867	0.972653	0.973108	0.977585	0.00102004
vEIIANDQGNR	13	3	2	N-Term(iTRAQ8plex)	39.36	2	1532.83	0.3723	41.1525	0	cds.PXUG_V1_000116	1.37276	0.736806	0.355426	0.695524	0.492008	0.487608	0.13825
eVAPEEVTSTEAAKEsPVK	16	1	1	N-Term(iTRAQ8plex); S16(Phospho)	56.13	3	2385.18	2.01866	38.5139	1	cds.PXUG_V1_000143	1.20228	1.08346	2.49845	7.36566	4.7644	4.2666	0.132012
eVAPEEVTSTEAAKEsPVKK	4	1	1	N-Term(iTRAQ8plex); S16(Phospho)	3.57	3	2513.28	3.42172	33.0514	2	cds.PXUG_V1_000143	1.07528	1.17634	1.73746	3.37944	2.51513	2.25972	0.103826
vFGsLQSK	2	1	1	N-Term(iTRAQ8plex); S4(Phospho)	23.59	2	1249.65	2.17071	29.6894	0	cds.PXUG_V1_000214	1.17537	0.975348	0.973249	0.783933	0.691017	0.758879	0.141265
lQAQAEAs	3	1	1	N-Term(iTRAQ8plex); S8(Phospho)	52.38	2	1201.58	-0.0370721	29.5144	0	cds.PXUG_V1_000252	0.985647	0.991685	1.44927	2.02056	1.77357	1.76783	0.0379679
AKPELDDsDtDHHDAKk	2	1	1	S8(Phospho); T10(Phospho); K17(iTRAQ8plex)	5.37	4	2386.03	-0.605207	22.6155	1	cds.PXUG_V1_000293	0.873357	1.23206	0.443268	0.732265	0.541035	0.543539	0.0689863
AKPELDDsDtDHHDAk	42	1	1	S8(Phospho); T10(Phospho); K16(iTRAQ8plex)	40.79	3	2257.93	1.12315	24.4418	0	cds.PXUG_V1_000293	0.856847	1.26024	0.523265	0.746724	0.616419	0.594027	0.087875
aSGAsLQEEDVE	4	1	1	N-Term(iTRAQ8plex); S5(Phospho)	12.35	2	1618.72	1.59179	42.5339	0	cds.PXUG_V1_000467	0.952683	1.07244	1.13327	1.30456	1.18145	1.19146	0.0927237
nFITQGsYENR	2	1	1	N-Term(iTRAQ8plex); S7(Phospho)	5.38	2	1712.8	1.09417	45.564	0	cds.PXUG_V1_000874	0.895431	1.19654	1.61345	1.28186	1.08324	1.26788	0.30851
EGsLTDLSk	6	1	1	S3(Phospho); K9(iTRAQ8plex)	22.52	2	1333.66	0.945903	40.2095	0	cds.PXUG_V1_000909	0.953758	0.983258	1.81857	3.86486	2.98535	2.98355	0.0868911
gLQTENVDAsQE	7	1	1	N-Term(iTRAQ8plex); S10(Phospho)	52.77	2	1674.76	1.48689	38.9278	0	cds.PXUG_V1_001345	0.986623	0.994513	1.32078	1.43512	1.35364	1.38289	0.00327788
gLQTENVDASQE	2	1	1	N-Term(iTRAQ8plex)	30.17	2	1594.79	1.5755	34.0347	0	cds.PXUG_V1_001345	0.976588	0.993677	1.17264	1.33228	1.21015	1.25705	0.0271297
qESsSTINMTk	8	1	1	N-Term(iTRAQ8plex); S4(Phospho); K11(iTRAQ8plex)	15.55	3	1913.95	-1.43868	40.9413	0	cds.PXUG_V1_001464	0.926572	1.29353	0.368433	1.07251	0.564827	0.602305	0.24163
gLGQTPsEER	9	1	1	N-Term(iTRAQ8plex); S7(Phospho)	18.5	2	1457.7	2.74493	29.0403	0	cds.PXUG_V1_001580	0.995468	1.00736	0.892628	0.867366	0.874891	0.877056	0.00138395
eSLsPGAR	7	2	1	N-Term(iTRAQ8plex); S4(Phospho)	10.95	2	1200.59	0.777306	22.2807	0	cds.PXUG_V1_001657	1.09477	1.03654	0.831346	0.797545	0.677892	0.721553	0.0188225
nNAADVQLISDNR	2	5	1	N-Term(iTRAQ8plex)	61.2	2	1733.91	3.40772	35.2193	0	cds.PXUG_V1_001842	0.974624	0.756106	1.03345	1.19752	1.24831	1.3402	0.0861042
dGSDEAEcDNcDGPTDFR	1	7	1	N-Term(iTRAQ8plex); C8(Carbamidomethyl); C11(Carbamidomethyl)	1.54	2	2363.93	2.51797	37.7646	0	cds.PXUG_V1_001842	1.03511	1.00763	0.845617	0.945621	0.886287	0.873835	0.0451874
sERPEGYEPPVQEsV	13	1	1	N-Term(iTRAQ8plex); S14(Phospho)	22.76	2	2086.97	1.07123	46.0901	0	cds.PXUG_V1_001964	0.730755	1.25466	0.325264	0.383466	0.375073	0.363921	0.0489203
hVSsLEAEEK	8	1	1	N-Term(iTRAQ8plex); S4(Phospho)	13.23	2	1512.73	0.819393	36.7981	0	cds.PXUG_V1_001976	1.00774	1.02846	4.69586	4.1636	3.42966	4.02355	0.00741044
hVSsLEAEEk	4	1	1	N-Term(iTRAQ8plex); S4(Phospho); K10(iTRAQ8plex)	14.93	3	1816.92	-3.10833	43.9893	0	cds.PXUG_V1_001976	1.02473	0.987593	3.85128	2.74027	3.37739	3.30262	0.0114065
kLLEEEsEDELc	2	1	1	K1(iTRAQ8plex); S7(Phospho); C12(Carbamidomethyl)	2.69	2	1877.84	1.52536	56.3937	1	cds.PXUG_V1_001978	1.38756	0.635139	0.835413	0.206477	0.496494	0.507039	0.266006
asVSGDVDR	13	1	1	N-Term(iTRAQ8plex); S2(Phospho)	15.34	2	1289.6	0.196452	28.2473	0	cds.PXUG_V1_002588	1.13523	1.39237	0.652756	0.365522	0.474097	0.393621	0.0130772
ecAQsPDEPScYNcNK	1	1	1	N-Term(iTRAQ8plex); C2(Carbamidomethyl); S5(Phospho); C11(Carbamidomethyl); C14(Carbamidomethyl)	1.36	3	2342.9	0.553912	29.7784	0	cds.PXUG_V1_002763	0.973564	1.14054	0.805643	0.795348	0.784705	0.75231	0.02503
qGDPEsPEGEEDVk	4	1	1	N-Term(iTRAQ8plex); S6(Phospho); K14(iTRAQ8plex)	44.12	3	2204.02	-0.263618	36.0659	0	cds.PXUG_V1_003183	0.986623	0.994513	2.65567	1.32266	2.07832	2.03811	0.131023
qGDPEsPEGEEDVK	7	1	1	N-Term(iTRAQ8plex); S6(Phospho)	29.74	2	1899.82	0.13876	28.2055	0	cds.PXUG_V1_003183	0.975809	1.00768	2.08653	1.32655	1.70901	1.72158	0.0858429
KQGDPEsPEGEEDVk	5	1	1	S7(Phospho); K15(iTRAQ8plex)	11.04	3	2027.91	1.38781	30.5891	1	cds.PXUG_V1_003183	1.01437	1.00943	2.15067	1.44252	1.70656	1.7458	0.0662341
yFNINADsDNEDNED	50	1	1	Y1(iTRAQ8plex); S8(Phospho)	50.18	2	2158.84	1.67161	71.5494	0	cds.PXUG_V1_003619	1.01856	0.986656	1.68217	2.26675	2.06553	1.9996	0.020235
yFNINADSDNEDNED	2	1	1	Y1(iTRAQ8plex)	11.65	2	2078.88	1.98156	60.9306	0	cds.PXUG_V1_003619	0.965478	0.972648	1.32118	1.78967	1.60252	1.62128	0.0416933
kLEQELIENtASKSILsTK	188	1	1	N-Term(iTRAQ8plex); T10(Phospho); S17(Phospho)	13.11	3	2596.32	2.17361	66.3351	2	cds.PXUG_V1_003949	1.11383	1.10654	0.70584	0.836312	0.756338	0.690122	0.00597409
sGsSLsLR	4	4	1	N-Term(iTRAQ8plex); S3(Phospho); S6(Phospho)	45.99	2	1270.57	2.48186	31.0336	0	cds.PXUG_V1_003997	0.914564	0.944382	1.22472	1.70326	1.63595	1.63674	0.0549867
lGTsPQINR	4	1	1	N-Term(iTRAQ8plex); S4(Phospho)	25.87	2	1369.71	3.38473	21.6914	0	cds.PXUG_V1_004048	1.05327	0.973825	2.61138	1.31727	1.91355	1.92137	0.149067
nLEAAPPPAsPAQPNM	2	1	1	N-Term(iTRAQ8plex); S10(Phospho)	4.06	2	1988.95	0.112627	56.102	0	cds.PXUG_V1_004499	1.00492	1.16452	1.77236	1.18714	0.892566	1.18374	0.597967
sDIAADAmVK	1	5	1	N-Term(iTRAQ8plex); S1(Phospho); M8(Oxidation)	0.45	2	1420.66	-0.815786	50.3904	0	cds.PXUG_V1_004705	1.21775	1.03834	0.631634	1.21476	0.720327	0.75846	0.344771
dNDQPVFLk	1	1	1	N-Term(iTRAQ8plex); K9(iTRAQ8plex)	15.94	3	1683.95	-1.49286	58.3433	0	cds.PXUG_V1_005285	1.01086	1.16077	0.445372	0.542744	0.437807	0.437744	0.00329086
aGLQFPVGR	1	2	1	N-Term(iTRAQ8plex)	26	2	1248.73	2.79589	58.9753	0	cds.PXUG_V1_005487	0.866351	1.31411	1.06327	1.86557	1.28092	1.28712	0.438664
vADPDHDHTGFLtEyVATR	3	1	1	N-Term(iTRAQR1); T13(Phospho); Y15(Phospho)	17.87	3	2448.05	5.89176	31.7776	0	cds.PXUG_V1_005661	0.978228	1.00279	2.40722	3.11771	2.79562	2.80009	0.00672619	ERK
DDLAEYYsDDEEREk	38	1	1	S8(Phospho); K15(iTRAQ8plex)	26.52	3	2260.95	2.40984	52.2151	1	cds.PXUG_V1_006140	0.985262	1.03944	1.12286	1.04654	1.00762	1.04609	0.403858
dDLAEYysDDEEREK	7	1	1	N-Term(iTRAQ8plex); Y7(iTRAQ8plex); S8(Phospho)	6.55	3	2565.15	0.56274	51.6629	1	cds.PXUG_V1_006140	0.975472	1.28236	0.932357	0.824565	0.800433	0.755107	0.115395
sIsScKSDESFINGHSSSHISSSTTLK	1	1	1	N-Term(iTRAQ8plex); S1(Phospho); S3(Phospho); C5(Carbamidomethyl)	2.43	8	3347.48	-0.090725	18.7012	1	cds.PXUG_V1_007309	0.937836	1.16378	0.582675	0.513845	0.547393	0.521475	0.0106432
rQsGGFVDLGNESQYGR	1	1	1	N-Term(iTRAQ8plex); S3(Phospho)	13.78	3	2254.06	2.84044	47.947	1	cds.PXUG_V1_008422	1.12564	1.03834	1.32818	2.32817	1.63287	1.62947	0.173754
LENGAAPGAEAtNGTPAk	1	1	1	K18(iTRAQ8plex); T12(Phospho)	4.28	3	2049.03	2.40925	34.7484	0	cds.PXUG_V1_010002	0.834751	1.93258	1.27257	0.865768	0.763038	0.698957	0.428149
HsSGQESLGSLKPAk	15	1	1	S2(Phospho); K15(iTRAQ8plex)	9.53	3	1909.97	1.7627	27.0186	0	cds.PXUG_V1_010145	0.572067	1.56556	0.135662	0.645337	0.282705	0.331739	0.186584
HSSGQEsLGsLKPAk	6	1	1	S7(Phospho); S10(Phospho); K15(iTRAQ8plex)	7.94	3	1989.94	1.98733	33.3038	0	cds.PXUG_V1_010145	0.881372	1.24263	0.432574	0.783338	0.617105	0.575334	0.0956337
mTQIMFETFNTPAMYVAIQAVLSLYASGR	1	1	1	N-Term(iTRAQ8plex)	49.72	3	3557.82	3.23302	115.345	0	cds.PXUG_V1_010516	1.15473	1.08566	0.819123	0.935629	0.855604	0.776755	0.0165305
rStEPGLVVDK	4	1	1	N-Term(iTRAQ8plex); T3(Phospho)	7.11	2	1584.83	3.34332	32.2744	1	cds.PXUG_V1_010612	1.00343	1.01933	0.773257	0.848214	0.810574	0.80156	0.00591769
kNsVTSGNESGTVVYSNVQR	2	1	1	K1(iTRAQ8plex); S3(Phospho)	1.72	3	2510.23	4.60182	33.0481	1	cds.PXUG_V1_010612	0.96557	1.02259	1.78366	1.35533	1.58398	1.5837	0.0367491
mTMDAtk	4	1	1	M1(Oxidation); T6(Phospho); K7(iTRAQ8plex)	2.44	2	1197.52	3.64938	109.643	0	cds.PXUG_V1_011335	1.13287	1.07382	0.831411	0.943808	0.873564	0.800226	0.0190777
dEMDDASsEEEFTR	12	2	1	N-Term(iTRAQ8plex); S8(Phospho)	34.37	2	2044.8	0.859203	49.5713	0	cds.PXUG_V1_012281	0.967664	1.06547	1.27547	1.11552	1.16628	1.16643	0.0973331
dEMDDAssEEEFTR	1	2	1	N-Term(iTRAQ8plex); S7(Phospho); S8(Phospho)	3.26	2	2124.77	3.05691	51.7387	0	cds.PXUG_V1_012281	0.954367	1.05438	0.823656	0.624157	0.715511	0.717969	0.0423768
nEESEVtEDS	2	1	1	N-Term(iTRAQ8plex); T7(Phospho)	33.97	2	1522.61	1.40275	23.1175	0	cds.PXUG_V1_012451	1.00363	1.58347	1.39808	0.958667	0.820744	0.818805	0.506777
sSsVTTAAR	10	1	1	N-Term(iTRAQ8plex); S1(Phospho); S3(Phospho)	16.8	2	1343.59	2.83042	19.0438	0	cds.PXUG_V1_012584	1.01376	1.07746	3.59023	4.47374	3.93517	3.82524	0.00301309
qLsDDDsDTETAPK	9	1	1	N-Term(iTRAQ8plex); S3(Phospho); S7(Phospho)	38.45	2	1985.8	1.07885	31.1058	0	cds.PXUG_V1_014539	1.12844	0.983267	0.914652	0.945726	0.894089	0.869588	0.0962099
qLsDDDsDTETAPk	9	1	1	N-Term(iTRAQ8plex); S3(Phospho); S7(Phospho); K14(iTRAQ8plex)	12.99	3	2290	-0.765945	38.1762	0	cds.PXUG_V1_014539	1.14258	0.978437	0.776357	0.877325	0.744408	0.753756	0.0471258
lDDGsREGsYQR	1	1	1	N-Term(iTRAQ8plex); S5(Phospho); S9(Phospho)	5.46	2	1846.77	1.81307	32.1133	1	cds.PXUG_V1_014992	1.02547	0.988726	1.27836	1.37663	1.31371	1.31358	0.00409806
iVVPPLPGk	2	1	1	N-Term(iTRAQ8plex); K9(iTRAQ8plex)	0.03	3	1528.01	0.627719	59.1496	0	cds.PXUG_V1_015282	0.984546	1.04554	1.08348	1.47562	1.2253	1.24277	0.198357
tAStANTDDPNNSVEVk	4	1	1	N-Term(iTRAQ8plex); T4(Phospho); K17(iTRAQ8plex)	10.45	3	2451.19	2.50146	38.8228	0	cds.PXUG_V1_015883	1.03564	1.01547	0.954254	0.497278	0.696063	0.698029	0.167727
vDsADIIYR	2	1	1	N-Term(iTRAQ8plex); S3(Phospho)	28.7	2	1435.72	1.16685	51.8458	0	cds.PXUG_V1_017287	1.03756	1.04653	1.67251	2.13193	1.83193	1.80298	0.0170951
tGsLVDVNQSR	1	1	1	N-Term(iTRAQ8plex); S3(Phospho)	1.19	2	1559.77	1.10121	35.3475	0	cds.PXUG_V1_019151	1.47365	1.02476	0.961329	0.593915	0.537506	0.558422	0.10478
vIGNQSSDGsNPDGADR	3	1	1	N-Term(iTRAQ8plex); S10(Phospho)	7.33	3	2072.92	-0.513063	29.2181	0	cds.PXUG_V1_019568	1.13437	0.925674	1.87548	1.20567	1.4243	1.45805	0.174458
fNIEsAGEEELVR	1	2	1	N-Term(iTRAQ8plex); S5(Phospho)	8.07	2	1876.9	3.05202	70.9277	0	cds.PXUG_V1_019757	1.59232	0.963682	0.502908	0.893718	0.513149	0.498116	0.111602
eLELDsNNR	2	1	1	N-Term(iTRAQ8plex); S6(Phospho)	25.74	2	1469.72	0.758429	43.3236	0	cds.PXUG_V1_020372	1.13044	0.934329	0.935429	0.927456	0.906119	0.89405	0.235668
hVRyHLR	1	2	0	N-Term(iTRAQ8plex); Y4(iTRAQ8plex)	4.95	3	1588.98	9.15413	1.49126	1	cds.PXUG_V1_022419	0.863927	1.28377	0.933756	0.50388	0.640133	0.644961	0.190887
aRAsPPPsPIPSPPPPPAR	2	1	1	N-Term(iTRAQ8plex); S4(Phospho); S8(Phospho)	7.35	3	2353.18	1.40826	48.2062	1	cds.PXUG_V1_028331	1.03543	1.05543	1.20933	1.37523	1.29716	1.23768	0.028237
asPPPsPIPSPPPPPAR	4	1	1	N-Term(iTRAQ8plex); S2(Phospho); S6(Phospho)	0.74	3	2126.04	1.52782	53.9185	0	cds.PXUG_V1_028331	1.04165	1.05766	1.09282	1.12567	1.10476	1.05535	0.0242683
sADsADGAVVIK	1	1	1	N-Term(iTRAQ8plex); S4(Phospho)	0.97	2	1516.75	3.31108	35.0525	0	cds.PXUG_V1_029506	2.62473	0.851376	2.38245	1.17313	0.736538	0.823166	0.759539
vPItSNTIVEDK	2	2	1	N-Term(iTRAQ8plex); T4(Phospho)	1.02	2	1699.88	3.26702	42.5804	0	cds.PXUG_V1_031096	0.667535	1.76366	1.28475	1.75903	1.37514	1.21173	0.607064
aPQPQQPQQPQQEQQEASPtQPk	2	2	1	N-Term(iTRAQ8plex); T20(Phospho); K23(iTRAQ8plex)	9.83	4	3286.63	0.463385	36.0441	0	cds.PXUG_V1_031461	1.07694	1.16527	0.905437	0.893145	0.894356	0.80068	0.00675396
eLsDDEAEEEKKEEGEDDKPK	3	2	1	N-Term(iTRAQ8plex); S3(Phospho)	7.46	4	2833.24	-0.247284	36.5049	2	cds.PXUG_V1_031639	0.976465	1.16925	0.665328	0.463563	0.512906	0.510101	0.0158869
ELsDDEAEEEk	4	3	1	S3(Phospho); K11(iTRAQ8plex)	6.06	2	1677.71	0.954909	32.9045	0	cds.PXUG_V1_031639	0.948517	1.14867	0.686222	0.481227	0.545088	0.544391	0.0214863
EkEIsDDEAEEEK	10	3	1	K2(iTRAQ8plex); S5(Phospho)	9.51	2	1934.85	1.96531	29.0805	1	cds.PXUG_V1_031639	0.982736	1.25259	0.687861	0.385424	0.433671	0.449437	0.0297439
eIsDDEAEEEk	2	3	1	N-Term(iTRAQ8plex); S3(Phospho); K11(iTRAQ8plex)	12.63	3	1981.91	-1.31162	41.6673	0	cds.PXUG_V1_031639	0.990653	1.1962	0.693623	0.670574	0.661167	0.617436	0.0125128
EkEIsDDEAEEEk	4	3	1	K2(iTRAQ8plex); S5(Phospho); K13(iTRAQ8plex)	1.35	3	2239.05	2.35692	36.6915	1	cds.PXUG_V1_031639	0.980175	1.28542	0.56528	0.527268	0.48696	0.464782	0.0140974
aLDsDEDDSIFDT	6	1	1	N-Term(iTRAQ8plex); S4(Phospho)	14.93	2	1826.75	1.43868	83.22	0	cds.PXUG_V1_031776	0.741866	1.37766	0.795504	0.706513	0.687646	0.688727	0.264245
tGSDGDVADTT	8	1	1	N-Term(iTRAQ8plex); T1(Phospho)	37.12	2	1422.6	1.02082	24.7466	0	cds.PXUG_V1_032194	1.02787	0.873256	0.725477	0.861328	0.678611	0.794414	0.121622
lITLENEDSsQER	4	1	1	N-Term(iTRAQ8plex); S10(Phospho)	17.07	2	1917.91	1.65779	41.1078	0	cds.PXUG_V1_035885	1.38525	0.893654	0.945472	0.735114	0.701337	0.696804	0.195394
aGRAEQRVHR	6	1	1	N-Term(iTRAQ8plex)	8.09	2	1483.84	-1.542	109.895	2	cds.PXUG_V1_043080	1.53823	0.563828	0.725946	0.864703	0.756903	0.744526	0.517545
gEPNVSyIcSR	43	3	1	N-Term(iTRAQ8plex); Y7(Phospho); C9(Carbamidomethyl)	4.96	3	1665.76	0.00789148	45.0209	0	cds.PXUG_V1_072164	1.10054	1.53463	1.54489	2.56802	1.87517	1.51492	0.205845
nVPDYGAsKER	1	1	1	N-Term(iTRAQ8plex); S8(Phospho)	14.62	2	1619.77	2.16941	25.3334	1	cds.PXUG_V1_072700	1.02577	1.17433	0.88568	0.546778	0.678355	0.63961	0.0648451
sTSAADAETGsDSER	3	1	1	N-Term(iTRAQ8plex); S11(Phospho)	12.24	2	1867.79	1.10892	20.3845	0	cds.PXUG_V1_073172	1.00877	1.01266	2.27524	2.03754	2.53538	2.25853	0.00635954
dLsVGGAVTQcYR	3	2	1	N-Term(iTRAQ8plex); S3(Phospho); C11(Carbamidomethyl)	79.3	2	1809.85	2.16049	52.7667	0	cds.PXUG_V1_075904	0.904727	1.35611	1.38412	2.75372	1.69264	1.71927	0.243298
ltTmDEIGR	4	1	1	N-Term(iTRAQ8plex); T2(Phospho); M4(Oxidation)	12.92	2	1435.68	1.43789	50.4663	0	cds.PXUG_V1_080434	1.01355	1.0378	0.795681	0.75254	0.723117	0.738158	0.00257555
ssLHLADR	4	1	1	N-Term(iTRAQ8plex); S2(Phospho)	18.04	2	1282.64	1.31508	29.7028	0	cds.PXUG_V1_081763	0.994773	0.936412	0.813245	0.403451	0.616453	0.632823	0.105207
gPGQGGALsDAsEGKQPSK	3	3	1	N-Term(iTRAQ8plex); S9(Phospho); S12(Phospho)	12.49	3	2235.01	2.53377	23.3645	1	cds.PXUG_V1_083169	0.967727	1.03564	2.70226	4.52439	3.70948	3.63925	0.0302581
smEsLTSVk	3	1	1	N-Term(iTRAQ8plex); M2(Oxidation); S4(Phospho); K9(iTRAQ8plex)	14.27	3	1685.87	2.58982	34.4527	0	cds.PXY-ADULT022805	1.07633	0.97566	5.82368	8.72265	7.32158	7.10463	0.0102349
SmEsLTSVk	3	1	1	M2(Oxidation); S4(Phospho); K9(iTRAQ8plex)	18.36	2	1381.66	1.82764	32.0096	0	cds.PXY-ADULT022805	1.06783	0.987255	5.55775	10.3578	7.56438	7.61685	0.0323701
sMEsLTsVK	2	1	1	N-Term(iTRAQ8plex); S4(Phospho); S7(Phospho)	1.25	2	1445.63	1.08476	51.1495	0	cds.PXY-ADULT022805	1.03977	1.12668	1.83237	2.73468	2.71557	2.24103	0.039876
SMEsLTSVk	4	1	1	S4(Phospho); K9(iTRAQ8plex)	17.12	2	1365.67	0.985916	46.7137	0	cds.PXY-ADULT022805	0.976528	0.978923	2.14255	3.06534	2.7114	2.6999	0.0173085
SAsAPVtPk	6	2	1	S3(Phospho); T7(Phospho); K9(iTRAQ8plex)	21.54	2	1321.61	1.5642	23.5452	0	cds.PXY-ADULT028522	1.20663	0.815568	0.614576	1.01632	0.782948	0.795784	0.396821
lTEsNDR	4	1	1	N-Term(iTRAQ8plex); S4(Phospho)	9.27	2	1218.57	0.425181	24.3097	0	cds.PXY-ADULT029129	1.29633	0.954281	0.639226	0.602685	0.685736	0.571	0.0347654
qAQALImDDsD	2	1	1	N-Term(iTRAQ8plex); M7(Oxidation); S10(Phospho)	13.06	2	1606.7	-0.109633	50.2064	0	cds.PXY-ADULT032622	0.924625	1.34068	0.582053	0.513844	0.497626	0.468964	0.0321753
sVDISGk	3	3	1	S1(Phospho); K7(iTRAQ8plex)	34.67	2	1089.55	0.796904	27.3993	0	cds.PXY-ADULT033512	0.968456	0.970046	3.10267	1.96724	2.69579	2.67069	0.0325184
tYEELtSEEK	6	2	1	N-Term(iTRAQ8plex); T6(Phospho)	18.73	2	1612.73	1.50116	46.8061	0	cds.PXY-ADULT035294	1.29456	0.744255	0.230552	0.75781	0.476771	0.479081	0.158411
tYEELTsEEk	4	2	1	N-Term(iTRAQ8plex); S7(Phospho); K10(iTRAQ8plex)	19.05	3	1916.93	-1.47016	46.9829	0	cds.PXY-ADULT035294	0.994377	0.957246	0.757177	0.674353	0.609323	0.697147	0.0138923
dGEEEAsPk	1	1	1	N-Term(iTRAQ8plex); S7(Phospho); K9(iTRAQ8plex)	7.42	3	1649.79	0.404359	22.254	0	cds.PXY-ADULT036509	0.95367	1.07233	2.15643	4.38206	3.57226	3.327	0.0676503
sGsMGIPR	2	4	1	N-Term(iTRAQ8plex); S3(Phospho)	22.49	2	1188.57	1.77537	27.0063	0	cds.PXY-ADULT037576	1.02328	1.32328	1.14567	0.993175	0.972026	0.883813	0.378432
hYsGTEEIFR	1	2	1	N-Term(iTRAQ8plex); S3(Phospho)	5.9	2	1622.75	0.830106	45.2648	0	cds.PXY-ADULT038000	0.912235	1.29644	0.313631	0.493652	0.370047	0.355366	0.020694
vAsETNSPIDsR	15	1	1	N-Term(iTRAQ8plex); S3(Phospho); S11(Phospho)	48.49	2	1739.75	-0.603016	37.9538	0	cds.PXY-ADULT039207	0.875466	1.20787	0.475663	0.187644	0.302938	0.309198	0.0220621
rDsLDLR	2	1	1	N-Term(iTRAQ8plex); S3(Phospho)	6.31	2	1258.65	0.160007	27.07	1	cds.PXY-ADULT039259	0.702265	1.45366	0.505119	0.774138	0.582562	0.575721	0.222936
dsLDLR	2	1	1	N-Term(iTRAQ8plex); S2(Phospho)	12.16	2	1102.54	0.113468	35.3222	0	cds.PXY-ADULT039259	0.733821	1.51325	0.606416	0.845327	0.665113	0.628034	0.264075
kAPAADDsDAsDDDDDDQLAK	25	1	1	N-Term(iTRAQ8plex); S8(Phospho); S11(Phospho)	68.2	3	2642.04	2.32837	31.3794	1	cds.PXY-ADULT039531	1.43527	0.824503	0.724533	0.845648	0.692014	0.667382	0.208771
aPAADDsDAsDDDDDDQLAK	4	1	1	N-Term(iTRAQ8plex); S7(Phospho); S10(Phospho)	18.9	3	2513.94	0.650107	37.48	0	cds.PXY-ADULT039531	1.17612	0.915726	0.871355	0.902365	0.870075	0.84257	0.191498
aPAADDsDAsDDDDDDQLAk	2	1	1	N-Term(iTRAQ8plex); S7(Phospho); S10(Phospho); K20(iTRAQ8plex)	11.59	3	2818.15	1.30291	45.8147	0	cds.PXY-ADULT039531	1.30564	0.926255	0.862538	0.914536	0.879884	0.793632	0.205107
wYssDEEKGGVR	3	1	1	N-Term(iTRAQ8plex); S3(Phospho); S4(Phospho)	15.56	2	1876.78	2.96659	40.7094	1	cds.PXY-ADULT040160	0.856704	0.954635	0.804539	0.603805	0.702417	0.77687	0.093523
tLLDEsEER	1	1	1	N-Term(iTRAQ8plex); S6(Phospho)	8.72	2	1475.69	0.187535	41.0403	0	cds.PXY-ADULT040343	1.32067	0.867853	0.778332	0.565411	0.466553	0.551452	0.0977415
nSMWsVEEDQER	2	1	1	N-Term(iTRAQ8plex); S5(Phospho)	23.71	2	1890.8	2.96052	60.268	0	cds.PXY-ADULT042010	0.992557	0.975773	0.860557	0.745573	0.807866	0.817612	0.025584
aSscPDIYR	2	1	1	N-Term(iTRAQ8plex); S3(Phospho); C4(Carbamidomethyl)	2.65	2	1452.65	1.58797	32.3246	0	cds.PXY-ADULT042010	2.27784	0.815117	1.13558	5.21734	2.50422	1.9091	0.454721
rFsHSSsVEYEPR	183	1	1	N-Term(iTRAQ8plex); S3(Phospho); S7(Phospho)	46.01	2	2044.89	1.05643	34.8758	1	cds.PXY-ADULT042612	0.956478	1.36576	0.582819	0.553703	0.5459	0.482988	0.0295646
rFsHsSsVEYEPR	136	1	1	N-Term(iTRAQ8plex); S3(Phospho); S5(Phospho); S7(Phospho)	37.1	2	2124.85	1.29337	38.6946	1	cds.PXY-ADULT042612	1.07543	1.27482	0.646114	0.67827	0.635828	0.556028	0.00635771
qALADIEDsDDADm	17	1	1	N-Term(iTRAQ8plex); S9(Phospho); M14(Oxidation)	43.47	2	1908.77	0.372799	59.9358	0	cds.PXY-ADULT042818	1.43626	0.902574	1.41566	1.94728	1.56283	1.40406	0.196302
kALsHQsEHVER	16	2	1	N-Term(iTRAQ8plex); S4(Phospho); S7(Phospho)	50.86	4	1884.87	-0.590879	22.5471	1	cds.PXY-ADULT043367	0.78337	1.61434	1.36177	0.485467	0.652596	0.695061	0.489077
aLsHQsEHVER	7	2	1	N-Term(iTRAQ8plex); S3(Phospho); S6(Phospho)	41.81	3	1756.77	1.2494	20.4005	0	cds.PXY-ADULT043367	0.860667	1.43257	0.902556	0.726516	0.819036	0.71169	0.234864
aLSHQsEHVER	3	2	1	N-Term(iTRAQ8plex); S6(Phospho)	15.56	3	1676.8	-1.88083	27.9023	0	cds.PXY-ADULT043367	0.971557	1.28326	0.623136	0.653266	0.901567	0.643946	0.0902623
LkEVMPk	3	2	1	K2(iTRAQ8plex); K7(iTRAQ8plex)	2.9	3	1452.9	-1.99358	29.0555	1	cds.PXY-ADULT043703	0.995621	1.01877	2.24378	2.95713	2.57283	2.57273	0.00949671
iLDFGLARPTENEMtGyVATR	3	1	1	N-Term(iTRAQ8plex); T15(Phospho); Y17(Phospho)	13.12	3	2834.32	1.22446	35.2096	1	cds.PXY-ADULT044283	1.01256	1.07349	4.46503	2.57605	3.33144	3.31488	0.0422955	p38
dFTVGsR	12	1	1	N-Term(iTRAQ8plex); S6(Phospho)	10.01	2	1165.56	0.1814	40.5862	0	cds.PXY-ADULT044332	0.975607	0.985644	1.21326	1.16857	1.04162	1.1637	0.0946091
dPDsAPLDSSSLQDLK	1	3	1	N-Term(iTRAQ8plex); S4(Phospho)	2.56	2	2071.98	4.19409	57.5242	0	cds.PXY-ADULT044723	0.925326	0.991252	0.876273	1.07362	1.19255	1.09308	0.516313
sVEsPAATSDAETsEVK	33	1	1	N-Term(iTRAQ8plex); S4(Phospho); S14(Phospho)	2.12	2	2171.93	0.649552	35.6486	0	cds.PXY-ADULT046098	1.02155	1.01564	1.33168	1.61278	1.13326	1.33443	0.154136
sVEsPAATSDAETsEVk	4	1	1	N-Term(iTRAQ8plex); S4(Phospho); S14(Phospho); K17(iTRAQ8plex)	5.99	3	2476.14	2.74287	42.5612	0	cds.PXY-ADULT046098	1.04326	1.00927	1.57422	1.91544	1.02567	1.4666	0.248038
rNsIDYGEDSLR	1	1	1	N-Term(iTRAQ8plex); S3(Phospho)	3.63	2	1808.85	2.9456	42.2919	1	cds.PXY-ADULT047301	1.57802	0.75367	0.305319	0.725244	0.433604	0.418628	0.145458
sYVSSVsR	2	1	1	N-Term(iTRAQ8plex); S7(Phospho)	5.53	2	1268.62	0.490403	26.3788	0	cds.PXY-ADULT048267	0.972317	1.11436	1.08547	1.30638	1.12426	1.12335	0.298634
vQAMEVsQ	1	1	1	N-Term(iTRAQ8plex); S7(Phospho)	22.35	2	1275.6	0.549426	48.416	0	cds.PXY-ADULT048278	1.02545	1.10568	0.872911	0.932666	0.893156	0.844228	0.0214376
nGDSGsYDF	5	2	1	N-Term(iTRAQ8plex); S6(Phospho)	23.15	2	1345.53	0.521829	50.1391	0	cds.PXY-ADULT049150	0.886356	1.08048	0.524809	0.317755	0.557218	0.474462	0.0234905
nSDsSLEIIT	2	1	1	N-Term(iTRAQ8plex); S4(Phospho)	9.13	2	1462.7	0.537204	66.0725	0	cds.PXY-ADULT050055	1.05812	1.03822	0.959336	0.883838	0.861425	0.860104	0.0327802
sQRsEsAGsNssEGEQATk	1	1	1	S1(Phospho); S4(Phospho); S6(Phospho); S9(Phospho); S11(Phospho); S12(Phospho); K19(iTRAQ8plex)	0.24	3	2723.9	14.4113	24.0713	1	cds.PXY-ADULT050055	0.943824	1.34178	1.52561	2.14723	1.68313	1.56224	0.107779
iTGDGELsDsEDEGSGGR	5	1	1	N-Term(iTRAQ8plex); S8(Phospho); S10(Phospho)	18.36	3	2244.89	1.80716	45.2274	0	cds.PXY-ADULT051400	1.26255	0.814322	0.436561	0.796529	0.612154	0.592316	0.142617
iTGDGELsDSEDEGSGGR	6	1	1	N-Term(iTRAQ8plex); S8(Phospho)	4.45	3	2164.92	1.85607	41.019	0	cds.PXY-ADULT051400	1.34438	0.876654	1.21436	2.43235	1.45069	1.53004	0.33363
DsQSDQEEDDPIQk	2	1	1	S2(Phospho); K14(iTRAQ8plex)	4.42	2	2017.86	2.07233	38.7008	0	cds.PXY-ADULT052389	0.726232	1.28326	0.684231	0.404255	0.557127	0.545947	0.144431
hGsVtSLQSTGSHGR	1	1	1	N-Term(iTRAQ8plex); S3(Phospho); T5(Phospho)	2.46	3	1974.88	3.14687	18.723	0	cds.PXY-ADULT054314	1.13061	1.06577	0.763226	0.890673	0.745986	0.728435	0.0183897
aNtPsSTGNTLR	8	2	1	N-Term(iTRAQ8plex); T3(Phospho); S5(Phospho)	7.53	2	1682.75	1.18185	24.9998	0	cds.PXY-ADULT054763	0.995406	0.974357	1.65444	1.00547	1.27824	1.33287	0.270099
aNtPSSTGNTLR	1	2	1	N-Term(iTRAQ8plex); T3(Phospho)	2.8	2	1602.78	0.873985	20.6269	0	cds.PXY-ADULT054763	1.69384	0.555678	1.29124	0.105745	0.448088	0.546805	0.472456
lLKPGEEPTNYsDEEPEDTDTSAANTTDKKED	16	1	1	N-Term(iTRAQ8plex); S12(Phospho)	8.36	4	3923.75	1.69931	47.8478	2	cds.PXY-ADULT055116	1.08433	1.01484	1.95277	1.12278	1.44139	1.43452	0.24133
dEAEKEENsDsEDEIDPR	1	1	0	N-Term(iTRAQ8plex); S9(Phospho); S11(Phospho)	4.62	3	2571	2.5669	33.9514	1	cds.PXY-ADULT055388	1.00787	1.19671	1.02376	2.98673	1.60108	1.69695	0.383944
SPAsEPEQEDTk	2	2	1	S4(Phospho); K12(iTRAQ8plex)	23.31	2	1701.75	0.437776	23.9608	0	cds.PXY-ADULT055663	1.08754	0.965826	0.697322	0.676227	0.650652	0.657196	0.00542827
sPAsEPEQEDTk	2	2	1	N-Term(iTRAQ8plex); S4(Phospho); K12(iTRAQ8plex)	15.96	3	2005.95	-1.47975	29.7312	0	cds.PXY-ADULT055663	1.10647	0.988656	0.683267	0.662465	0.652615	0.635873	0.00354331
KsVDEDVKEVTk	2	1	1	S2(Phospho); K12(iTRAQ8plex)	17.25	3	2063.1	0.427514	28.3284	2	cds.PXY-ADULT058165	1.06564	1.21566	0.932607	0.885627	0.850783	0.779969	0.0291835
ksVDEDVKEVTK	2	1	1	K1(iTRAQ8plex); S2(Phospho)	13.8	2	1456.7	2.35361	30.3517	2	cds.PXY-ADULT058165	1.07492	1.06642	1.03812	1.00673	0.995656	0.946604	0.0418633
ksVDEDVK	2	1	1	K1(iTRAQ8plex); S2(Phospho)	8.27	2	1303.65	0.921563	22.5067	1	cds.PXY-ADULT058165	1.03724	1.01726	0.739326	0.721246	0.69059	0.698033	0.000566619
nQLsQEAPPTPTTEEk	5	1	1	N-Term(iTRAQ8plex); S4(Phospho); K16(iTRAQ8plex)	56.65	3	2458.23	0.873752	46.0282	0	cds.PXY-ADULT058165	0.966134	0.956638	1.90672	1.75439	1.36578	1.74293	0.0413913
nQLsQEAPPTPTTEEK	6	1	1	N-Term(iTRAQ8plex); S4(Phospho)	18.84	3	2154.03	1.75138	40.5398	0	cds.PXY-ADULT058165	0.984356	0.947519	2.09705	1.86328	1.71705	1.9592	0.00753993
vTGLWYVGscER	1	1	1	N-Term(iTRAQ8plex); S9(Phospho); C10(Carbamidomethyl)	13.98	2	1810.85	2.56255	64.5753	0	cds.PXY-ADULT058428	0.983522	1.00616	1.06638	1.61633	1.3255	1.34299	0.194991
dQLEsNETQEELk	11	1	1	N-Term(iTRAQ8plex); S5(Phospho); K13(iTRAQ8plex)	17.75	3	2251.1	0.639453	48.1936	0	cds.PXY-ADULT059157	0.976357	1.15064	0.817832	0.852565	0.828754	0.783313	0.0401544
dQLEsNETQEELK	19	1	1	N-Term(iTRAQ8plex); S5(Phospho)	14.7	2	1946.89	0.514856	38.5179	0	cds.PXY-ADULT059157	0.995729	1.00058	0.911547	0.948524	0.920388	0.928535	0.0161086
gTPVGAsDDEGTSR	5	1	1	N-Term(iTRAQ8plex); S7(Phospho)	13.56	2	1732.77	1.01075	24.3113	0	cds.PXY-ADULT059408	0.984838	0.991254	1.25246	1.02435	1.10098	1.13955	0.209405
qDNAsVSLLGDSGSPR	27	1	1	N-Term(iTRAQ8plex); S5(Phospho)	36.82	2	1986.94	0.654028	53.4296	0	cds.PXY-ADULT059624	0.905669	1.25477	0.613226	0.437119	0.470928	0.469432	0.0302511
iAVTDAQLQQNsDDLDQDR	6	1	1	N-Term(iTRAQ8plex); S12(Phospho)	43.94	3	2529.18	3.27546	50.3094	0	cds.PXY-ADULT060473	0.974703	0.975336	1.38318	1.16571	1.30432	1.31731	0.0326586
aYEPALDsDEESPAPR	7	1	1	N-Term(iTRAQ8plex); S8(Phospho)	26.22	3	2130.95	-0.633869	48.9352	0	cds.PXY-ADULT061146	0.825463	0.985656	0.166712	0.512945	0.358802	0.382253	0.0293657
aLDsDEDDSIFDTR	2	1	1	N-Term(iTRAQ8plex); S4(Phospho)	41.34	3	1982.85	0.49523	68.298	0	cds.PXY-ADULT061639	1.12723	1.08475	2.18848	3.72831	2.87667	2.65025	0.0503511
NKRsEsPDVVIVk	4	1	1	S4(Phospho); S6(Phospho); K13(iTRAQ8plex)	10.08	3	1934.97	1.60146	36.1951	2	cds.PXY-ADULT061859	0.97383	0.934906	2.99527	3.34814	3.93683	3.59059	0.00606648
gLAELQGtR	1	1	1	N-Term(iTRAQ8plex); T8(Phospho)	10.39	2	1328.69	2.73574	29.5578	0	cds.PXY-ADULT062140	0.991723	0.991725	0.755214	0.839277	0.806346	0.806958	0.00900122
eFAINsGR	1	1	1	N-Term(iTRAQ8plex); S6(Phospho)	6.11	2	1277.62	0.969535	37.0296	0	cds.PXY-ADULT062659	0.995336	0.950173	0.917224	1.17354	1.01278	1.06349	0.573313
nLLyHILsGKEFAINSGR	1	1	1	N-Term(iTRAQ8plex); Y4(Phospho); S8(Phospho)	0.72	3	2496.24	3.55959	99.4241	1	cds.PXY-ADULT062659	0.976227	1.03523	2.3015	3.20344	2.83382	2.76376	0.0135451
sGTPVQsDTEVELSR	6	1	1	N-Term(iTRAQ8plex); S1(Phospho); S7(Phospho)	11.68	3	2068.92	2.93388	45.1471	0	cds.PXY-ADULT062891	1.01866	1.0291	1.78892	2.23137	2.09769	1.99177	0.00926372
eLIEtLEHR	1	1	1	N-Term(iTRAQ8plex); T5(Phospho)	10.98	2	1523.77	-1.59107	36.6853	0	cds.PXY-ADULT062997	1.39507	0.875378	0.493727	0.254516	0.31002	0.310736	0.0357512
eSsRPGsPLPEPGTLK	14	1	1	N-Term(iTRAQ8plex); S3(Phospho); S7(Phospho)	11.99	2	2116	3.12894	42.2052	0	cds.PXY-ADULT063453	0.983672	0.990322	0.813278	0.856345	0.852154	0.851667	0.00380717
vRYHGsNYSSSAPR	1	1	1	N-Term(iTRAQ8plex); S6(Phospho)	10.85	2	1964.92	-3.8755	25.7041	1	cds.PXY-ADULT063950	1.02645	1.00986	3.37025	2.72976	4.04934	3.32278	0.0171311
kLsDDLSR	2	1	1	N-Term(iTRAQ8plex); S3(Phospho)	4.2	2	1317.67	2.09746	27.1511	1	cds.PXY-ADULT064218	0.825165	1.35656	1.54257	2.45327	1.03634	1.53767	0.379653
dDTsDAEAIVPITR	2	1	1	N-Term(iTRAQ8plex); S4(Phospho)	22.54	2	1886.9	1.72987	58.7275	0	cds.PXY-CRS003853	0.784732	1.42365	0.733266	0.435238	0.506914	0.505774	0.131426
qLSQSEGsITESPASPR	3	1	1	N-Term(iTRAQ8plex); S8(Phospho)	6.42	3	2158.04	2.60336	40.789	0	cds.PXY-CRS016990	1.05053	1.06782	1.86542	2.42892	2.22643	2.05216	0.0135604
aDSGtDDsEEEPETPSK	3	1	1	N-Term(iTRAQ8plex); T5(Phospho); S8(Phospho)	12.56	2	2257.86	3.79404	19.7643	0	cds.PXY-CRS020961	1.11524	1.05277	0.714154	0.842733	0.666662	0.683745	0.0174432
vQHDsDDEDDFQDDDASLSR	1	1	1	N-Term(iTRAQ8plex); S5(Phospho)	27.6	3	2693.08	1.32652	50.0583	0	cds.PXY-CRS021478	0.986255	1.02765	2.23158	1.67372	1.91657	1.92722	0.0209088
kVQHDsDDEDDFQDDDASLSR	2	1	1	K1(iTRAQ8plex); S6(Phospho)	25.89	3	2821.18	1.69923	44.3847	1	cds.PXY-CRS021478	0.993726	1.00688	1.68338	1.46264	1.60184	1.58214	0.00601675
vyEMTETGPR	1	1	1	N-Term(iTRAQ8plex); Y2(Phospho)	3.68	2	1566.72	2.35568	30.4725	0	cds.PXY-CRS031947	0.932472	2.14367	2.65414	1.83248	1.27724	1.24915	0.615317
sDGtHVINLR	2	1	1	N-Term(iTRAQ8plex); T4(Phospho)	6.05	2	1495.75	1.82986	29.6794	0	cds.PXY-CRS032752	1.04227	1.07635	1.20518	1.38512	1.24657	1.20735	0.0542622
vDSDLsPVSVDGTK	6	1	1	N-Term(iTRAQ8plex); S6(Phospho)	65.45	2	1802.87	3.30727	39.5217	0	cds.PXY-CRS033648	0.933272	1.13482	1.51148	1.22512	1.2965	1.30011	0.103655
gAGGADsEDDTEEAAGVR	2	1	1	N-Term(iTRAQ8plex); S7(Phospho)	1.83	2	2090.89	1.91186	31.69	0	cds.PXY-CRS034434	1.22535	0.995607	1.24818	0.702578	0.829034	0.834413	0.481476
aNSsGDVTELTk	11	1	1	N-Term(iTRAQ8plex); S4(Phospho); K12(iTRAQ8plex)	38.56	3	1909.97	-1.7732	45.8287	0	cds.PXY-CRS036749	1.04658	1.16434	4.32573	2.12087	1.03257	2.25523	0.348384
aNsSGDVTELTK	23	1	1	N-Term(iTRAQ8plex); S3(Phospho)	20.1	2	1605.77	1.68573	33.8294	0	cds.PXY-CRS036749	1.06544	1.13657	2.35673	1.67399	1.50567	1.67617	0.11418
dESIDGSsAHER	2	1	1	N-Term(iTRAQ8plex); S8(Phospho)	8.96	3	1686.73	0.674369	23.3178	0	cds.PXY-CRS036749	1.02628	1.03044	2.07236	1.86381	1.82326	1.86687	0.00294586
DLGGLQLDyLsLAIAVEELSR	6	1	1	Y9(iTRAQ8plex); S11(Phospho)	1.67	4	2659.41	6.42202	115.119	0	cds.PXY-CRS041373	1.40614	0.955163	1.32135	2.13818	1.51352	1.40404	0.276992
mcDFGISGyLVDsVAk	1	1	1	N-Term(iTRAQ8plex); M1(Oxidation); C2(Carbamidomethyl); Y9(iTRAQ8plex); S13(Phospho); K16(iTRAQ8plex)	21.09	4	2770.42	9.55622	69.1945	0	cds.PXY-CRS042178	1.09237	0.984522	1.95326	2.65445	2.32681	2.22593	0.0170947	MAP2K6
kSsVAGQTISFGTK	6	1	1	K1(iTRAQ8plex); S3(Phospho)	15.29	3	1794.94	2.77818	35.2306	1	cds.PXY-CRS043083	0.987674	0.973438	1.19578	1.44568	1.37265	1.36457	0.0336516
eEPEIKDEPAGSsDEEGDsHGEEK	3	1	1	N-Term(iTRAQ8plex); S13(Phospho); S19(Phospho)	0.76	3	3064.22	1.97288	34.363	1	cds.PXY-CRS044478	1.21737	0.823577	2.43542	1.56775	2.04821	1.97666	0.0677307
hQsLPVSSNNNNTTK	2	1	1	N-Term(iTRAQ8plex); S3(Phospho)	14.85	3	2024.97	1.48176	18.4504	0	cds.PXY-CRS044526	0.707757	1.37676	0.0607528	0.137652	0.0785398	0.0885721	0.0323815
aTcGSAAcR	2	1	1	N-Term(iTRAQ8plex); C3(Carbamidomethyl); C8(Carbamidomethyl)	0.09	2	1257.59	-0.192551	31.8654	0	cds.PXY-CRS044741	0.703438	2.11736	0.481412	0.890735	0.54321	0.452675	0.256429
yGGHsMSDPGTSYR	44	1	1	N-Term(iTRAQ8plex); S5(Phospho)	27.33	3	1898.8	0.191432	34.5699	0	cds.PXY-CRS047717	1.05655	0.957588	0.691256	0.804527	0.595367	0.692158	0.0369779
yGGHsmSDPGTSYR	24	1	1	N-Term(iTRAQ8plex); S5(Phospho); M6(Oxidation)	9.7	3	1914.8	1.95295	31.6475	0	cds.PXY-CRS047717	1.54755	0.686391	0.451596	0.846547	0.211596	0.450547	0.222625
yGGHsMSDPGTsYR	132	1	1	Y1(iTRAQ8plex); S5(Phospho); S12(Phospho)	5.17	3	1978.77	-0.0743869	33.925	0	cds.PXY-CRS047717	1.03683	1.70753	1.6977	4.35466	1.05358	1.7262	0.507525
dMPFDQDGHEEsGAtPVLVGR	1	1	1	N-Term(iTRAQ8plex); S12(Phospho); T15(Phospho)	10.7	3	2721.16	3.07342	70.3193	0	cds.PXY-CRS049027	0.615733	2.13471	1.61177	0.541846	0.620216	0.672337	0.575676
SDDWSDsEEQSKk	6	1	1	S7(Phospho); K13(iTRAQ8plex)	2.72	2	1924.81	-0.04849	31.5502	1	cds.PXY-CRS050686	1.21565	0.964561	0.874277	0.746509	0.720297	0.715857	0.069716
sDDWsDSEEQSk	2	1	1	N-Term(iTRAQ8plex); S5(Phospho); K12(iTRAQ8plex)	6.98	3	2100.92	0.424756	40.0939	0	cds.PXY-CRS050686	1.23778	0.970634	0.832055	0.67383	0.651141	0.651153	0.0527466
tkQEIDNk	2	1	1	T1(Phospho); K2(iTRAQ8plex); K8(iTRAQ8plex)	1.45	3	1663.89	-0.0209783	107.669	1	cds.PXY-CRS053256	0.906577	0.993554	0.973512	1.58318	1.37672	1.38005	0.21957
tITVIAQE	2	1	1	N-Term(iTRAQ8plex);T1(Phospho)	19.93	2	1254.69	0.0914097	48.8645	0	cds.PXY-CRS053337	1.02654	1.05377	1.65762	2.36786	2.09828	1.96245	0.0332662
ssVAIIR	6	1	1	N-Term(iTRAQ8plex); S2(Phospho)	20.77	2	1129.62	1.90913	27.7986	0	cds.PXY-EGG013136	1.42368	0.806816	0.963674	0.888445	0.826327	0.800551	0.414654
TGGGKGsDsEDDEPAAk	9	1	1	S7(Phospho); S9(Phospho); K17(iTRAQ8plex)	8.26	3	2084.84	0.515755	19.6755	1	cds.PXY-EGG024525	1.30564	0.917358	0.582238	0.754318	0.652457	0.596495	0.0661371
cAKcTSsmAASAsRR	4	1	1	N-Term(iTRAQ8plex); C1(Carbamidomethyl); C4(Carbamidomethyl); S7(Phospho); M8(Oxidation); S13(Phospho)	2.65	2	2123.87	1.49369	44.7522	2	cds.PXY-EGG024635	1.04113	1.06493	1.21671	1.09653	1.07295	1.07189	0.283924
aASEPAGPGSGTstPRR	6	1	1	N-Term(iTRAQ8plex); S13(Phospho); T14(Phospho)	9.48	3	2062.93	1.95725	23.9189	1	cds.PXY-EGG028799	0.950455	0.991329	1.21559	1.66478	1.46241	1.49099	0.0661146
aASEPAGPGSGTstPR	50	1	1	N-Term(iTRAQ8plex); S13(Phospho); T14(Phospho)	7.99	3	1906.82	-0.259167	24.6524	0	cds.PXY-EGG028799	0.962167	0.985742	1.16464	1.39575	1.35313	1.33939	0.037038
kKSVsEDAPAAEPEPEPEAPK	2	1	1	N-Term(iTRAQ8plex); S5(Phospho)	10.26	3	2590.27	5.11034	31.8666	2	cds.PXY-EGG029831	1.00368	1.25126	1.57547	2.25382	1.63681	1.61604	0.0995252
sPQLAVR	2	1	1	N-Term(iTRAQ8plex); S1(Phospho)	10.64	2	1154.63	1.32283	28.1533	0	cds.PXY-EGG035304	0.994538	0.861483	2.15632	0.837635	1.62139	1.65779	0.306793
lRPAPPPPPPR	28	1	1	N-Term(iTRAQ8plex)	20.94	3	1498.91	-6.98481	49.9438	0	cds.PXY-EGG037339	1.18276	1.04659	2.32268	1.66425	2.55278	1.95565	0.0547386
tRDPGLsPNPTR	3	1	1	N-Term(iTRAQ8plex); S7(Phospho)	9.41	3	1694.86	1.32424	22.8017	1	cds.PXY-EGG037982	0.535408	1.39156	0.307537	0.616524	0.473099	0.483371	0.23859
dPGLsPNPTR	2	1	1	N-Term(iTRAQ8plex); S5(Phospho)	4.67	2	1437.71	1.56786	29.6921	0	cds.PXY-EGG037982	0.657553	1.35216	0.512574	0.556234	0.539188	0.533407	0.168398
tSsVDEIFR	3	1	1	N-Term(iTRAQ8plex); S3(Phospho)	22.33	2	1437.69	3.64577	53.3215	0	cds.PXY-EGG039244	0.986372	1.05837	1.53746	3.83272	2.94906	2.7124	0.135621	MAP4K3
lPTtSER	6	1	1	N-Term(iTRAQ8plex); T4(Phospho)	7.12	2	1187.59	1.81352	25.1506	0	cds.PXY-EGG040549	0.844373	1.16731	0.885114	0.413702	0.644358	0.643964	0.191244
qRtPsPAPPADR	2	1	1	N-Term(iTRAQ8plex); T3(Phospho); S5(Phospho)	20.22	3	1756.81	2.20334	19.9599	1	cds.PXY-EGG045218	1.08278	0.963278	3.44764	2.32867	3.02742	2.86851	0.020343
sQsEGEGGNTTEGENAk	6	1	1	N-Term(iTRAQ8plex); S3(Phospho); K17(iTRAQ8plex)	11.33	3	2383.09	-0.329168	23.0182	0	cds.PXY-EGG046061	0.818461	1.33069	0.725408	0.467437	0.53251	0.535206	0.103305
SQsEGEGGNTTEGENAk	4	1	1	S3(Phospho); K17(iTRAQ8plex)	12.02	2	2078.89	1.58502	19.4933	0	cds.PXY-EGG046061	0.788461	1.38069	0.585206	0.506584	0.547466	0.50381	0.0944158
aGGSAGEGEGDAGDGSTSDsAASSVHHSPTK	26	1	1	N-Term(iTRAQ8plex); S20(Phospho)	19.62	4	3170.35	2.33898	20.2523	0	cds.PXY-EGG051994	1.00525	1.02655	2.46783	1.95626	2.31368	2.21077	0.00814131
aGGSAGEGEGDAGDGSTsDSAASSVHHSPTk	8	1	1	N-Term(iTRAQ8plex); S18(Phospho); K31(iTRAQ8plex)	11.52	4	3474.55	0.507239	31.4166	0	cds.PXY-EGG051994	0.993663	1.00136	1.80516	1.97347	1.88476	1.8925	0.000761071
sLKESPGTITTK	2	1	1	N-Term(iTRAQ8plex); S1(Phospho)	19.56	2	1645.87	3.17921	22.0486	1	cds.PXY-EGG053661	0.832416	0.983643	0.417328	0.784945	0.636957	0.675173	0.142014
GsHGEVk	1	1	1	S2(Phospho); K7(iTRAQ8plex)	12.74	2	1097.53	-0.275133	51.0867	0	cds.PXY-EGG056997	0.966128	1.34617	1.95248	1.32736	1.10855	1.26523	0.452202	MAP3K10
NVLQEAKLFWMLEHENIVsLk	1	1	1	S19(Phospho); K21(iTRAQ8plex)	0.03	3	2925.56	12.239	115.304	1	cds.PXY-EGG056997	0.915781	1.42891	2.79473	1.83557	1.56269	1.76086	0.184072	MAP3K10
aVLTccGN	1	1	1	N-Term(iTRAQ8plex); C5(Carbamidomethyl); C6(Carbamidomethyl)	9.95	2	1198.59	-0.586093	30.3171	0	cds.PXY-EGG058060	4.26388	2.70737	19.8637	1.99383	9.57908	3.00631	0.373919
SNsDLNDEk	2	1	1	S3(Phospho); K9(iTRAQ8plex)	13.98	2	1405.62	3.67986	23.2603	0	cds.PXY-EGG058734	1.38572	1.08902	1.06554	3.45114	1.77461	1.6948	0.418886
sNsDLNDEk	2	1	1	N-Term(iTRAQ8plex); S3(Phospho); K9(iTRAQ8plex)	3.69	3	1709.82	-2.25221	28.9108	0	cds.PXY-EGG058734	1.19723	1.17456	1.33955	2.42577	1.47344	1.47252	0.293916
eRDWsPR	1	1	1	N-Term(iTRAQ8plex); S5(Phospho)	2.74	2	1329.63	2.91642	33.2729	1	cds.PXY-EGG061469	0.805685	1.39157	0.656153	1.36813	0.763647	0.845882	0.670104
sNSHDTsLILLDNDmK	4	1	1	N-Term(iTRAQ8plex); S7(Phospho); M15(Oxidation)	8.52	3	2203.03	3.92009	49.8551	0	cds.PXY-EGG062190	0.927386	1.25856	1.84567	2.4659	3.66623	2.43306	0.111483
tISVQsHAsASTIADTK	5	1	1	N-Term(iTRAQ8plex); S6(Phospho); S9(Phospho)	20.71	2	2180.02	3.71494	35.3325	0	cds.PXY-EGG062997	1.35573	0.745664	0.876519	0.433776	0.611338	0.609637	0.241226
tsVSTVNDGK	48	1	1	N-Term(iTRAQ8plex); S2(Phospho)	18.15	2	1391.67	0.302262	19.5901	0	cds.PXY-EGG063000	1.04716	1.35573	1.88334	3.12732	2.31501	2.03246	0.083244
tsVSTVNDGk	25	1	1	N-Term(iTRAQ8plex); S2(Phospho); K10(iTRAQ8plex)	10.03	3	1695.88	-0.357982	26.4508	0	cds.PXY-EGG063000	1.05323	1.38276	1.90304	3.12467	2.07585	1.94406	0.108494
tSVStVNDGk	25	1	1	T1(Phospho); T5(Phospho); K10(iTRAQ8plex)	20.63	2	1471.64	1.84663	26.6529	0	cds.PXY-EGG063000	1.12745	1.24657	0.741417	0.955563	0.822856	0.707615	0.0326011
tIsVQsK	4	1	1	N-Term(iTRAQ8plex); S3(Phospho); S6(Phospho)	4.25	2	1226.57	0.507958	27.9362	0	cds.PXY-EGG063000	0.996557	0.978077	0.985434	1.14547	1.01701	1.06278	0.401326
tISVQsk	2	1	1	N-Term(iTRAQ8plex); S6(Phospho); K7(iTRAQ8plex)	19.89	2	1450.81	-3.70395	31.0267	0	cds.PXY-EGG063000	1.42039	0.652958	0.215668	0.938434	0.544178	0.546067	0.31727
yTSIDsSDDDTYGR	17	1	1	Y1(iTRAQ8plex); S6(Phospho)	3.13	2	1978.83	1.96734	49.5176	0	cds.PXY-EGG063024	0.975237	0.981164	2.57658	2.3697	1.92544	2.34162	0.0131652
nAEANsDPDVR	1	1	1	N-Term(iTRAQ8plex); S6(Phospho)	5.38	3	1571.7	0.894008	19.9924	0	cds.PXY-EGG063238	0.986119	0.993156	1.33622	1.01635	1.1619	1.18376	0.225123
lSSsLNR	3	1	1	N-Term(iTRAQ8plex); S4(Phospho)	9.38	2	1160.6	0.0117345	27.8835	0	cds.PXY-EGG063238	1.00522	1.10374	0.912715	0.927235	0.892813	0.863858	0.0345327
iIDEDLQIPDsPK	2	1	1	N-Term(iTRAQ8plex); S11(Phospho)	22.11	2	1866.94	3.05322	59.0078	0	cds.PXY-EGG063668	1.12308	1.14238	1.86432	1.36416	1.08781	1.27017	0.373661
lStVHQVK	4	1	1	N-Term(iTRAQ8plex); T3(Phospho)	2.64	2	1295.7	-0.227053	28.5287	0	cds.PXY-EGG065479	0.807535	1.15085	0.425714	0.689018	0.561674	0.570675	0.0798902
rDDVQPLLHDtGcNSD	8	1	1	N-Term(iTRAQ8plex); T11(Phospho); C13(Carbamidomethyl)	45.27	2	2225.98	2.30205	39.2341	1	cds.PXY-EGG065652	1.12386	0.976164	1.49617	1.24318	1.17801	1.24359	0.158359
wGYNtPPDsPR	18	1	1	N-Term(iTRAQ8plex); T5(Phospho); S9(Phospho)	26.79	2	1753.73	1.42531	53.7397	0	cds.PXY-EGG066824	1.00172	1.07547	2.21537	2.12546	2.00116	2.03543	0.00105587
wGYNtPPDSPR	5	1	1	N-Term(iTRAQ8plex); T5(Phospho)	17.12	2	1673.76	0.631615	47.5362	0	cds.PXY-EGG066824	0.974356	1.09626	2.20547	1.86974	1.75456	1.87699	0.0151239
dIVEDDIssGEENKK	1	1	1	N-Term(iTRAQ8plex); S8(Phospho); S9(Phospho)	5.14	3	2141.92	0.652804	44.2813	1	cds.PXY-EGG066936	0.832657	1.05436	0.785438	0.812541	0.933914	0.894498	0.399003
lSVPsHR	1	1	1	N-Term(iTRAQ8plex); S5(Phospho)	6.29	2	1179.61	-11.7448	65.4334	0	cds.PXY-EGG070609	1.00373	0.986549	1.78537	2.65866	2.29497	2.2573	0.0314462
YAyssRPIIVK	6	1	1	Y3(iTRAQ8plex); S4(Phospho); S5(Phospho)	0.2	3	1760.87	0.699169	94.769	0	cds.PXY-FRS031210	1.46348	1.00584	1.74315	3.76813	2.3248	2.11559	0.181841
kPsPPPAPVEEK	3	1	1	N-Term(iTRAQ8plex); S3(Phospho)	10.81	2	1659.87	3.39206	24.6764	0	cds.PXY-FRS032168	0.963145	0.986711	1.50604	1.16613	1.38201	1.38615	0.0610237
aPTTYDEEsGAEYDSSSWK	16	1	1	N-Term(iTRAQ8plex); S9(Phospho)	28.42	3	2507.05	1.25768	55.0435	0	cds.PXY-FRS036635	1.06565	0.963567	7.16532	11.4263	8.78238	8.99329	0.0149205
nHsITIDR	2	1	1	N-Term(iTRAQ8plex); S3(Phospho)	17.33	2	1339.67	0.722708	21.787	0	cds.PXY-FRS037268	0.726328	1.25387	0.276962	0.175277	0.435528	0.298882	0.0508094
cNFAKTEsHFtGEmDDIR	3	1	1	N-Term(iTRAQ8plex); C1(Carbamidomethyl); S8(Phospho); T11(Phospho); M14(Oxidation)	4.48	3	2638.03	-13.474	39.1782	1	cds.PXY-FRS038233	0.956845	1.16807	0.856856	0.736581	0.692466	0.717176	0.058945
gSAYsPDYR	3	1	1	N-Term(iTRAQ8plex); S5(Phospho)	17.34	2	1399.62	-1.82141	33.7032	0	cds.PXY-FRS038285	1.00174	1.37563	0.988564	0.689563	0.673747	0.659515	0.125711
HDssDEDEGPPAPDKPPSAVIk	1	1	1	S3(Phospho); S4(Phospho); K22(iTRAQ8plex)	2.41	3	2752.21	1.68231	42.0253	0	cds.PXY-FRS038821	0.976381	0.979135	0.785625	0.601273	0.728075	0.721028	0.030332
iRDDsMER	7	1	1	N-Term(iTRAQ8plex); S5(Phospho)	9.95	3	1405.64	-0.500572	30.2031	1	cds.PXY-FRS042782	0.942747	1.16833	0.722773	0.684482	0.682446	0.659918	0.0248521
iRDDsMERL	1	1	1	N-Term(iTRAQ8plex); S5(Phospho)	3.8	3	1518.73	-0.13789	44.0627	2	cds.PXY-FRS042782	0.971175	1.16257	0.720557	0.643654	0.621709	0.620481	0.0154789
gHyTEGAELVDSVLDVVR	3	1	1	N-Term(iTRAQ8plex); Y3(iTRAQ8plex)	19.22	4	2567.39	0.141678	81.084	0	cds.PXY-FRS042938	1.03837	1.13835	1.16979	1.38311	1.18651	1.14527	0.197948
tVEsDsDESEEEPVKK	1	1	1	N-Term(iTRAQ8plex); S4(Phospho); S6(Phospho)	0.25	2	2271.95	2.38122	21.7303	1	cds.PXY-FRS053239	1.75614	0.633744	0.993821	0.723612	0.691565	0.672	0.435132
sEVTNDASSKEsASK	23	1	1	N-Term(iTRAQ8plex); S12(Phospho)	5.85	3	1923.89	1.74571	21.3951	1	cds.PXY-FRS053328	1.12732	1.0837	3.78768	4.73168	6.42256	4.50529	0.0300411
sEVTNDASsKESASk	2	1	1	N-Term(iTRAQ8plex); S9(Phospho); K15(iTRAQ8plex)	2.2	3	2228.1	3.2436	28.9533	1	cds.PXY-FRS053328	0.976538	0.986209	1.87163	2.15246	2.30115	2.14843	0.00615944
sLSVDQGPsPK	4	1	1	N-Term(iTRAQ8plex); S9(Phospho)	29.41	2	1498.75	4.09293	30.8743	0	cds.PXY-FRS054119	1.05466	1.01432	0.705263	0.865194	1.12762	0.86938	0.459515
sLSVDQGPsPk	2	1	1	N-Term(iTRAQ8plex); S9(Phospho); K11(iTRAQ8plex)	7.03	3	1802.95	-2.17791	43.4161	0	cds.PXY-FRS054119	1.03455	1.00646	1.04154	1.14861	1.27452	1.13169	0.222346
eSDLVSsDGRESTTDGPK	5	1	1	N-Term(iTRAQ8plex); S7(Phospho)	1.41	3	2264.03	3.126	31.2674	1	cds.PXY-FRS054119	0.975671	0.98932	1.27264	1.65994	1.96044	1.66006	0.0859612
HAVPRPsQQk	1	1	1	S7(Phospho); K10(iTRAQ8plex)	1.95	3	1531.81	0.923559	22.6321	0	cds.PXY-FRS054119	1.16436	1.01645	0.495513	0.733286	1.17055	0.733475	0.346829
gISVIsVKsEDNGEAR	1	1	1	N-Term(iTRAQ8plex); S6(Phospho); S9(Phospho)	7.21	3	2124.99	-0.158203	46.8065	1	cds.PXY-FRS056108	0.967338	1.21687	1.8137	1.34528	1.41572	1.39629	0.131347
tLDLDLRPNTFKTIDAEGIFNPGFDSHEkTLMSQAPNLPPmsPDVGVLIQNIsAK	2	1	1	N-Term(iTRAQ8plex); T1(Phospho); K29(iTRAQ8plex); M41(Oxidation); S42(Phospho); S53(Phospho)	0.17	5	6857.4	7.06641	56.941	2	cds.PXY-FRS056108	1.16528	0.973829	0.692405	0.847543	0.673234	0.689751	0.0460445
iPsQDDIDR	3	1	1	N-Term(iTRAQ8plex); S3(Phospho)	17.05	2	1442.68	0.598322	42.1896	0	cds.PXY-FRS059672	0.874117	1.20436	0.564359	0.798315	0.6477	0.644824	0.0928275
VsSImAkVSk	4	1	1	S2(Phospho); M5(Oxidation); K7(iTRAQ8plex); K10(iTRAQ8plex)	0.79	2	1753.98	1.62667	70.5289	1	cds.PXY-FRS059672	1.04557	1.17658	2.2855	3.27165	2.34596	2.37101	0.0349557
AQsLSESSk	2	1	1	S3(Phospho); K9(iTRAQ8plex)	13.49	2	1320.64	2.17522	22.2819	0	cds.PXY-LARVA020528	0.883655	0.921728	0.302262	0.515218	0.480701	0.479374	0.0121859
gsAGGTIR	2	1	1	N-Term(iTRAQ8plex); S2(Phospho)	5.24	2	1102.54	-10.0811	35.3222	0	cds.PXY-LARVA021436	1.24376	0.738956	1.03548	1.96313	1.50786	1.51525	0.285148
gsPTYsPVR	12	1	1	N-Term(iTRAQ8plex); S2(Phospho); S6(Phospho)	29.53	2	1427.63	1.03707	29.3357	0	cds.PXY-LARVA023948	0.946338	1.14523	0.856327	0.816932	0.755215	0.774053	0.0658084
rGsPTYsPVR	17	1	1	N-Term(iTRAQ8plex); S3(Phospho); S7(Phospho)	16.48	3	1583.73	0.93599	27.0605	1	cds.PXY-LARVA023948	0.927819	1.12677	0.840567	0.834503	0.831276	0.813251	0.0814583
gsPTYsPVRR	6	1	1	N-Term(iTRAQ8plex); S2(Phospho); S6(Phospho)	7.3	3	1583.73	1.39846	24.1101	1	cds.PXY-LARVA023948	0.965652	1.16038	0.836653	0.725267	0.717377	0.714725	0.0410184
rGsPTYsPVRR	2	1	1	N-Term(iTRAQ8plex); S3(Phospho); S7(Phospho)	4.61	3	1739.83	0.720455	19.6323	2	cds.PXY-LARVA023948	0.933775	0.935478	0.833466	0.82668	0.801755	0.878034	0.00276189
gSPTYsPVR	4	1	1	N-Term(iTRAQ8plex); S6(Phospho)	15.85	2	1347.66	0.752914	25.9529	0	cds.PXY-LARVA023948	0.925664	1.13057	1.20561	1.17567	1.15243	1.14569	0.153893
gSPTYsPVRR	3	1	1	N-Term(iTRAQ8plex); S6(Phospho)	5.04	2	1503.76	-0.0862772	22.1853	1	cds.PXY-LARVA023948	0.980734	1.14378	1.35507	1.18277	1.0543	1.1272	0.368133
iAEsEEFR	2	1	1	N-Term(iTRAQ8plex); S4(Phospho)	17.01	2	1364.64	-0.111475	43.8682	0	cds.PXY-LARVA030127	1.45463	0.640176	0.558179	0.561706	0.634765	0.558412	0.226946
ysQWILDTNNSQ	2	1	1	Y1(iTRAQ8plex); S2(Phospho)	10.89	2	1848.88	0.325461	73.3895	0	cds.PXY-LARVA031623	1.19535	0.910572	0.643993	0.689278	0.694376	0.641888	0.0398395
tLNSEAQNESDDEDEAAAAsA	7	1	1	N-Term(iTRAQ8plex); S20(Phospho)	13.92	3	2522.04	0.999547	47.0032	0	cds.PXY-LARVA031833	1.23564	0.852618	0.217933	0.783945	0.414945	0.452314	0.112845
aQDPsPPR	5	1	1	N-Term(iTRAQ8plex); S5(Phospho)	17.39	3	1251.6	-0.415282	21.764	0	cds.PXY-LARVA033677	0.957345	1.14521	0.585566	0.305775	0.493823	0.439201	0.0189604
eLcAsPR	1	1	1	N-Term(iTRAQ8plex); C3(Carbamidomethyl); S5(Phospho)	16.65	2	1216.57	1.18395	24.7822	0	cds.PXY-LARVA034001	0.965781	1.11568	1.72357	1.56569	1.27375	1.46148	0.0748874
gESADAAPSVSEDDyEEEQAPRDEL	3	1	1	N-Term(iTRAQ8plex); Y15(Phospho)	2.88	3	3093.3	1.02592	62.9628	1	cds.PXY-LARVA038686	1.07371	0.983712	2.96768	1.50271	2.10309	2.13001	0.124917
gESADAAPSVSEDDyEEEQAPR	3	1	1	N-Term(iTRAQ8plex); Y15(Phospho)	0.18	3	2736.15	2.09472	47.9549	0	cds.PXY-LARVA038686	1.24851	0.926715	4.05372	1.57726	2.46558	2.48144	0.185979
aVLDTGPDAAssDEEEEVPK	9	1	1	N-Term(iTRAQ8plex); S11(Phospho); S12(Phospho)	20.61	3	2523.08	1.93127	61.5657	0	cds.PXY-LARVA043220	1.18682	0.763756	0.633726	0.526484	0.382753	0.527352	0.0867693
vHTGsDEcPGVDGNR	2	1	1	N-Term(iTRAQ8plex); S5(Phospho); C8(Carbamidomethyl)	3.2	3	1983.85	0.210508	23.6442	0	cds.PXY-LARVA043558	1.33733	0.908534	0.592638	0.320018	0.181755	0.324868	0.0425689
FcGITKFSGEDktYSSAK	3	1	1	C2(Carbamidomethyl); K12(iTRAQ8plex); T13(Phospho)	0.04	2	2410.14	4.47052	88.7105	2	cds.PXY-LARVA044574	1.50174	0.623701	0.523686	0.837512	0.567674	0.605012	0.317502
rQEWDNPsEDEAIAK	1	1	1	N-Term(iTRAQ8plex); S8(Phospho)	12.87	3	2172	1.73434	44.5632	1	cds.PXY-LARVA045606	1.01131	0.992674	10.1788	7.12269	8.50769	8.58593	0.00688867
nAHDEsPTNITR	7	1	1	N-Term(iTRAQ8plex); S6(Phospho)	8.86	3	1738.81	1.04515	20.8564	0	cds.PXY-LARVA048984	0.896356	1.27517	1.21436	0.945217	0.952418	0.955394	0.807032
kGsPFDLK	3	1	1	N-Term(iTRAQ8plex); S3(Phospho)	36.76	2	1275.66	2.01372	28.9069	1	cds.PXY-LARVA050431	1.68374	0.608674	0.656372	0.984531	0.683927	0.676095	0.444729
tTPGGTGPPQGStR	1	1	1	N-Term(iTRAQ8plex); T13(Phospho)	0.55	2	1697.81	0.491883	34.7251	0	cds.PXY-PUPA022081	0.756465	1.28375	0.686716	0.425305	0.533054	0.537548	0.120859
tNNNESTPNNNLAPsPAGSNR	11	1	1	N-Term(iTRAQ8plex); S15(Phospho)	18.39	3	2553.17	1.07611	31.8483	0	cds.PXY-PUPA023042	1.43595	0.753661	0.703482	0.403157	0.581366	0.513943	0.151586
rAsLEDAVR	2	1	1	N-Term(iTRAQ8plex); S3(Phospho)	6.51	2	1400.72	-0.219986	30.1104	1	cds.PXY-PUPA023974	1.04732	1.00464	0.886423	0.567634	0.701536	0.700338	0.0836321
aPsPR	4	1	1	N-Term(iTRAQ8plex); S3(Phospho)	6.84	2	911.466	0.911484	14.1608	0	cds.PXY-PUPA023974	1.12372	1.05635	1.32175	2.3635	1.59913	1.61597	0.194218
isIQAR	2	1	1	N-Term(iTRAQ8plex); S2(Phospho)	12.78	2	1071.58	2.61014	26.389	0	cds.PXY-PUPA024295	1.14537	1.01274	1.23642	1.69841	1.30824	1.31074	0.178718
aELVAEPFSVSKEsA	3	1	1	N-Term(iTRAQ8plex); S14(Phospho)	14.65	2	1947.96	2.31737	63.2763	1	cds.PXY-PUPA031585	1.03634	1.04176	0.843524	0.623846	0.693159	0.693108	0.031823
sAAGtPTTTATAQk	20	1	1	S1(Phospho); T5(Phospho); K14(iTRAQ8plex)	50.03	2	1769.8	-0.497208	24.1778	0	cds.PXY-PUPA044957	1.71256	0.436137	1.06752	1.23652	1.1795	1.08082	0.867977
msVGDEEER	2	1	1	N-Term(iTRAQ8plex); M1(Oxidation); S2(Phospho)	22.03	2	1451.61	1.57809	21.9355	0	cds.PXY-PUPA055712	0.857473	1.28538	0.522759	0.574855	0.488624	0.493498	0.0445529
gVsPAPPR	10	1	1	N-Term(iTRAQ8plex); S3(Phospho)	24.37	2	1164.61	-0.247882	21.4196	0	cds.PXY-PUPA056092	0.906558	1.18628	0.632527	0.442681	0.557472	0.520084	0.0284368
sLEANSk	1	1	1	S1(Phospho); K7(iTRAQ8plex)	20.2	2	1132.55	-0.91429	20.9769	0	cds.PXY-PUPA059829	0.853565	1.26377	0.532808	0.460238	0.45166	0.454883	0.0345435
TsPVDLDKEk	4	1	1	S2(Phospho); K10(iTRAQ8plex)	12.31	2	1515.76	1.83219	28.0124	1	cds.PXY-PUPA060456	0.968327	0.985653	1.40841	1.64294	4.01555	2.41111	0.289814
dDsLEHL	3	1	1	N-Term(iTRAQ8plex); S3(Phospho)	23.82	2	1212.54	-1.42654	49.6142	0	cds.PXY-PUPA060976	1.18225	0.957353	0.449725	0.524328	0.441884	0.441184	0.00704425
fRDDsLEHL	2	1	1	N-Term(iTRAQ8plex); S5(Phospho)	13.02	3	1515.71	-0.797462	55.2618	1	cds.PXY-PUPA060976	1.20236	0.963647	0.598165	0.611544	0.605265	0.558624	0.0126765
KQssDDDDsEEEEEKPKPk	1	1	1	S3(Phospho); S4(Phospho); S9(Phospho); K19(iTRAQ8plex)	0.13	3	2764.09	2.50197	20.5796	1	cds.PXY-PUPA065995	1.00573	1.01254	1.59826	1.82933	1.68318	1.68816	0.00412398
rTystcLPHPR	2	1	1	N-Term(iTRAQ8plex); Y3(Phospho); S4(Phospho); T5(Phospho); C6(Carbamidomethyl)	0.41	2	1931.79	0.123266	53.0305	1	cds.Unigene10357_mk	0.945378	1.13075	1.36382	2.20681	1.69588	1.69113	0.113619
eHsPPFPDAPSTPK	2	1	1	N-Term(iTRAQ8plex); S3(Phospho)	1.2	2	1890.89	2.3307	35.7187	0	cds.Unigene10917_All	0.996381	0.935712	1.31381	2.36542	1.9321	1.93618	0.105755
gALsAYESNK	1	1	1	N-Term(iTRAQ8plex); S4(Phospho)	14.39	2	1423.68	1.95756	39.4818	0	cds.Unigene111837_All	0.46482	1.70537	0.743573	0.365473	0.506995	0.496437	0.34083
fLSAIDPNDVDsPR	2	1	1	N-Term(iTRAQ8plex); S12(Phospho)	13.53	2	1929.93	4.34175	59.2925	0	cds.Unigene113473_All	0.753426	1.38243	1.05685	1.43602	1.11176	1.12512	0.665585
sVTVE	1	1	1	N-Term(iTRAQ8plex); S1(Phospho)	10.9	2	918.446	-2.68683	29.0703	0	cds.Unigene11515_All	0.852716	1.1518	0.920283	0.707344	0.825541	0.815879	0.270475
iTsTGsLR	5	1	1	N-Term(iTRAQ8plex); S3(Phospho); S6(Phospho)	25.24	2	1298.6	2.91402	22.1515	0	cds.Unigene116930_All	0.703727	1.18646	2.43527	1.16371	2.0211	1.9822	0.169721
vAQAQsPESSR	9	1	1	N-Term(iTRAQ8plex); S6(Phospho)	8.96	2	1543.74	0.117072	20.1026	0	cds.Unigene11832_All	0.986657	0.974562	1.25562	1.13063	1.23242	1.23008	0.020077
vGsDADGAEIYAGR	2	1	1	N-Term(iTRAQ8plex); S3(Phospho)	14.53	2	1764.81	0.665763	47.7637	0	cds.Unigene12044_All	0.982612	0.978128	2.04266	2.8821	2.53944	2.53789	0.0172819
NNLLNFLHALSDsFPk	2	1	1	S17(Phospho); K20(iTRAQ8plex)	1.3	3	2694.17	2.52132	68.8495	0	cds.Unigene124320_All	0.642681	1.26513	0.852267	0.804573	0.876652	0.885303	0.671426
FcSHckDFIWGFGKQGFQcQVcsFVVHK	2	1	1	C2(Carbamidomethyl); C5(Carbamidomethyl); K6(iTRAQ8plex); C19(Carbamidomethyl); C22(Carbamidomethyl); S23(Phospho)	21.49	3	3877.8	10.0787	115.759	2	cds.Unigene12464_All	1.00756	1.01238	1.92069	2.25327	2.09947	2.0705	0.00318139
VNSDsEsIPYKk	3	1	1	S5(Phospho); S7(Phospho); K12(iTRAQ8plex)	2.23	2	1830.82	0.650515	35.5445	1	cds.Unigene125221_All	1.12544	0.987356	4.46692	6.50346	8.55095	6.15973	0.0373084
vNSDSEsIPYK	13	1	1	N-Term(iTRAQ8plex); S7(Phospho)	23.74	2	1622.76	1.04819	39.8551	0	cds.Unigene125221_All	1.23476	1.06462	2.47653	1.82372	2.56954	1.99178	0.0346545
aWYDDDSs	4	1	1	N-Term(iTRAQ8plex); S8(Phospho)	18.31	2	1342.51	0.276843	53.959	0	cds.Unigene126611_All	1.12566	1.19067	1.23765	2.09654	1.79726	1.47689	0.188649
iIKDDDsTNG	12	1	1	N-Term(iTRAQ8plex); S7(Phospho)	25.83	2	1461.68	1.12509	34.0392	1	cds.Unigene14926_All	0.934336	1.18205	0.435849	0.759537	0.184552	0.434683	0.0833462
iIkDDDStNG	4	1	1	N-Term(iTRAQ8plex); K3(iTRAQ8plex); T8(Phospho)	8.67	3	1765.88	-2.03562	35.0441	1	cds.Unigene14926_All	1.06571	1.11436	0.841745	0.949365	0.911757	0.826538	0.0239761
ysDAsPPR	2	1	1	N-Term(iTRAQ8plex); Y1(Phospho); S2(Phospho); S5(Phospho)	7.35	3	1436.52	-0.556855	24.4547	0	cds.Unigene152865_All	1.13087	1.09683	1.01567	1.27517	1.09337	1.01277	0.896
cSQELLASmAkk	1	1	1	N-Term(iTRAQ8plex); C1(Carbamidomethyl); M9(Oxidation); K11(iTRAQ8plex); K12(iTRAQ8plex)	14.79	3	2294.3	-0.864719	115.033	1	cds.Unigene15524_All	0.991653	0.97289	1.93454	1.76065	2.06823	1.95581	0.00385993
rNssVEFDGR	1	1	1	N-Term(iTRAQ8plex); S3(Phospho); S4(Phospho)	18.21	2	1630.69	3.31525	26.5395	1	cds.Unigene159659_All	0.735412	1.56389	0.956258	2.34613	1.45602	1.37967	0.525199
rYSTGtAYsDEATSLAGDR	10	1	1	N-Term(iTRAQ8plex); T6(Phospho); S9(Phospho)	21.15	3	2485.07	2.70437	51.9353	1	cds.Unigene15997_All	0.934537	1.06457	1.55462	1.26283	1.38851	1.40262	0.0433681
vALEAcVQAR	3	1	1	N-Term(iTRAQ8plex); C6(Carbamidomethyl)	19.63	2	1420.79	2.28696	40.9669	0	cds.Unigene160121_All	1.02867	1.16383	0.821449	0.846828	0.945716	0.794829	0.0492297
lVNDSGsPTAER	8	1	1	N-Term(iTRAQ8plex); S7(Phospho)	27.54	2	1629.78	0.0821538	32.0652	0	cds.Unigene164588_All	0.817655	1.19475	0.412422	0.363783	0.387551	0.385527	0.0222555
rGsIDDVLIK	1	1	1	N-Term(iTRAQ8plex); S3(Phospho)	13.34	2	1499.81	2.68105	44.4628	1	cds.Unigene17097_All	0.963818	0.950756	1.40638	1.66351	1.64104	1.64037	0.0103527
aAsMETSK	3	1	1	N-Term(iTRAQ8plex); S3(Phospho)	13.17	3	1244.07	2.13161	42.9797	0	cds.Unigene17506_All	1.21521	1.00765	0.415762	0.593274	0.42844	0.431119	0.00965861
nKDVsVADIQR	24	1	1	N-Term(iTRAQ8plex); S5(Phospho)	29.69	3	1628.83	0.934669	31.6524	1	cds.Unigene18653_All	1.03438	1.01767	0.858772	0.729034	0.764321	0.764157	0.0171821
dVsVADIQR	6	1	1	N-Term(iTRAQ8plex); S3(Phospho)	24.08	2	1386.69	0.506929	40.591	0	cds.Unigene18653_All	1.04516	1.02057	0.940661	0.898328	0.882723	0.878366	0.0138046
GKsPVEPAAEAGGGDAPAAk	6	1	1	S3(Phospho); K20(iTRAQ8plex)	3.66	3	2164.06	1.64129	31.9903	1	cds.Unigene18752_mk	1.61437	0.536348	1.16225	0.862136	0.900005	0.906486	0.826123
vAALTQSAsPDATKR	6	1	1	N-Term(iTRAQ8plex); S9(Phospho)	47.68	2	1899.98	3.30558	18.7934	1	cds.Unigene18769_All	0.946105	1.16371	0.905526	0.855619	0.823298	0.816643	0.112095
tGSEsPTSAVGADVPR	30	1	1	N-Term(iTRAQ8plex); S5(Phospho)	35.56	3	1914.91	1.85687	42.0533	0	cds.Unigene19306_mk	1.10567	1.21565	4.05276	3.48606	2.48597	2.87905	0.0347694
tGsEsPTSAVGADVPR	64	1	1	N-Term(iTRAQ8plex); S3(Phospho); S5(Phospho)	22.58	2	1994.88	1.44139	50.9433	0	cds.Unigene19306_mk	0.983547	0.973125	1.84463	2.35348	2.01225	2.11596	0.0109876
rVTIMPk	2	1	1	N-Term(iTRAQ8plex); K7(iTRAQ8plex)	3.33	3	1452.92	3.32085	29.1836	1	cds.Unigene2062_All	0.907585	1.17035	3.20724	4.58514	6.43436	4.56438	0.0550687
kQLATk	2	1	1	N-Term(iTRAQ8plex); K1(iTRAQ8plex); K6(iTRAQ8plex)	4.16	4	1601.06	3.87527	23.1763	1	cds.Unigene2062_All	0.957688	1.13475	1.51744	1.31628	1.45672	1.36697	0.032251
qsPGFNLAGSR	1	1	1	N-Term(iTRAQ8plex); S2(Phospho)	27.09	2	1517.74	3.21733	38.5161	0	cds.Unigene20778_All	0.686712	1.31341	0.56388	0.327046	0.434525	0.44179	0.11143
sLDTNNESDYk	3	1	1	S1(Phospho); K11(iTRAQ8plex)	12.33	2	1669.73	3.07499	35.9646	0	cds.Unigene2749_mk	1.00388	1.13706	1.5838	1.23571	1.01447	1.19386	0.414389
AQsDDsDTESTSRPSk	1	1	1	S3(Phospho); S6(Phospho); K16(iTRAQ8plex)	2.39	3	2174.88	1.14341	19.3663	0	cds.Unigene2956_All	0.543767	1.49216	0.495623	0.108355	0.25749	0.282089	0.151853
rAssGDEEEAEEPAPAAPR	1	1	1	N-Term(iTRAQ8plex); S3(Phospho); S4(Phospho)	23.13	3	2433.03	1.10653	32.4668	1	cds.Unigene30809_All	1.05456	1.02355	1.68526	2.53766	2.13476	2.03958	0.0425752
nMsPLtPVR	1	1	1	N-Term(iTRAQ8plex); S3(Phospho); T6(Phospho)	24.16	2	1478.67	0.547454	43.9141	0	cds.Unigene33624_All	1.20546	1.01255	0.890842	0.901726	1.15675	0.886475	0.414368
sVETQAPPPTGk	6	1	1	N-Term(iTRAQ8plex); S1(Phospho); K12(iTRAQ8plex)	26.42	3	1900	0.00262993	35.2091	0	cds.Unigene34295_mk	1.11567	1.01356	1.15543	0.981567	1.04525	0.996365	0.962496
sVETQAPPPTGk	6	1	1	S1(Phospho); K12(iTRAQ8plex)	21.34	2	1595.8	2.90375	24.8634	0	cds.Unigene34295_mk	1.13735	1.02547	0.954356	0.700452	0.737231	0.737318	0.0823477
vkDPAAAEGEVsAPASTPASGGGSER	5	1	1	N-Term(iTRAQ8plex); K2(iTRAQ8plex); S12(Phospho)	5.54	4	3086.53	2.29612	49.3576	1	cds.Unigene34397_mk	0.806158	1.33671	0.476635	0.305723	0.756713	0.478819	0.121503
vKDPAAAEGEVSAPASTPASGGGsER	4	1	1	N-Term(iTRAQ8plex); S24(Phospho)	6.57	3	2782.33	2.78492	36.8618	1	cds.Unigene34397_mk	1.02372	1.04576	0.662258	0.872766	0.786345	0.747809	0.0460477
rSSsGsLGTSAVSLTR	11	1	1	N-Term(iTRAQ8plex); S4(Phospho); S6(Phospho)	26.69	3	2029.97	2.09981	42.6497	1	cds.Unigene35540_All	1.18372	0.942564	0.488324	0.562065	0.514639	0.490692	0.0104258
eQPPsPR	4	1	1	N-Term(iTRAQ8plex); S5(Phospho)	17.33	2	1194.58	2.06769	19.2289	0	cds.Unigene35603_All	1.12566	0.978438	4.60629	2.70673	3.45759	3.41259	0.0381194
dStIDsGFIR	14	1	1	N-Term(iTRAQ8plex); T3(Phospho); S6(Phospho)	12.74	2	1574.68	2.76594	37.8602	0	cds.Unigene36289_All	1.04166	1.03866	0.796412	0.72256	0.710954	0.714608	0.00331934
aLSstDLKPEcLK	6	1	1	N-Term(iTRAQ8plex); S4(Phospho); T5(Phospho); C11(Carbamidomethyl)	11.27	2	1925.9	1.51675	50.2462	0	cds.Unigene36480_All	1.03267	1.58568	1.27732	2.32607	1.36187	1.26422	0.523751
fEDIPRsKsASR	1	1	1	N-Term(iTRAQ8plex); S7(Phospho); S9(Phospho)	2	3	1856.87	2.21567	35.3602	2	cds.Unigene3722_mk	1.10376	1.00423	1.53658	1.83098	1.83233	1.6445	0.0143063
vSDQtLVsLR	2	1	1	N-Term(iTRAQ8plex); T5(Phospho); S8(Phospho)	3.98	2	1581.75	-6.27035	38.3854	0	cds.Unigene39050_All	1.05328	1.15644	1.63682	4.18902	2.45848	2.49936	0.186808
mmAPGQNIIYK	2	1	1	N-Term(iTRAQ8plex); M1(Oxidation); M2(Oxidation)	8.23	2	1595.83	4.14376	51.0405	0	cds.Unigene39115_All	1.28383	0.856412	1.2561	1.71174	2.58261	1.72892	0.235419
aVsYAVSR	2	1	1	N-Term(iTRAQ8plex); S3(Phospho)	8.14	2	1236.63	1.05641	26.7553	0	cds.Unigene40415_All	1.13658	1.03267	1.19386	1.39684	1.21394	1.16926	0.139694
tNsDDALSNR	2	1	1	N-Term(iTRAQ8plex); S3(Phospho)	16.23	2	1476.66	0.354622	23.8992	0	cds.Unigene40963_All	0.747654	1.39547	0.475275	0.532318	0.451809	0.45398	0.0955364
yAQEDAELLR	6	1	1	N-Term(iTRAQ8plex); Y1(Phospho)	0.49	2	1591.76	-1.49913	115.638	0	cds.Unigene427_All	1.26285	0.836745	2.11064	1.05681	1.41107	1.45378	0.348855
vNSVIDmsEVRcVYSK	210	1	1	N-Term(iTRAQ8plex); M7(Oxidation); S8(Phospho); C12(Carbamidomethyl)	3.96	2	2286.09	6.49393	4.99323	1	cds.Unigene43586_All	1.13543	1.04716	1.26737	2.07266	1.56531	1.49832	0.172852
SPsPHyR	1	1	1	S3(Phospho); Y6(iTRAQ8plex)	1.05	2	1227.58	-2.01913	55.6069	0	cds.Unigene45531_All	0.965711	1.10535	0.951818	0.873261	0.864064	0.865623	0.115172
kSSQTtDPQISSPPTDTTDGAK	6	1	1	N-Term(iTRAQ8plex); T6(Phospho)	13.17	3	2646.25	5.61739	25.2041	1	cds.Unigene45877_All	0.781737	1.35177	0.341301	0.340373	0.486234	0.364942	0.0550362
aHsPAPsHAMDR	1	1	1	N-Term(iTRAQ8plex); S3(Phospho); S7(Phospho)	0.47	3	1740.73	1.38264	21.3136	0	cds.Unigene47300_All	0.983278	0.971258	2.13517	4.03268	3.32823	3.23899	0.0549718
sVPDGAGDPAASPQR	1	1	1	N-Term(iTRAQ8plex); S1(Phospho)	1.56	2	1808.85	1.53548	34.2483	0	cds.Unigene47404_All	1.02193	1.06732	1.47712	1.33758	1.29823	1.31241	0.0201565
lAmFSmFGFFVQAIVTGK	1	1	1	N-Term(iTRAQ8plex); M3(Oxidation); M6(Oxidation)	1.12	2	2330.22	1.73568	115.129	0	cds.Unigene47587_mk	0.865146	1.20419	0.525766	0.687366	0.595142	0.582561	0.0539769
lEPGtLVLDAAEDsER	1	1	1	N-Term(iTRAQ8plex); T5(Phospho); S14(Phospho)	0.01	4	2179.02	12.7471	49.1021	0	cds.Unigene49181_All	0.906712	1.19674	1.88103	1.15375	2.98618	1.90828	0.26361
yAARPPsPR	1	1	1	N-Term(iTRAQ8plex); S7(Phospho)	13.48	2	1398.72	2.58118	21.924	0	cds.Unigene53933_All	1.00464	1.33616	0.411407	0.887144	0.205187	0.428269	0.103123
qEETsDNHGASNTAFR	4	1	1	N-Term(iTRAQ8plex); S5(Phospho)	4.54	3	2147.93	1.2593	23.2914	0	cds.Unigene5433_mk	1.16542	0.956329	1.03355	2.09032	1.78265	1.54166	0.257931
EENVELINsSmTALSTk	11	1	1	S9(Phospho); M11(Oxidation); K17(iTRAQ8plex)	5.06	3	2266.09	2.21766	56.9265	0	cds.Unigene6451_All	1.13747	0.953656	0.958174	2.42818	1.5261	1.56613	0.365708
LSIHGsAVk	9	1	1	S6(Phospho); K9(iTRAQ8plex)	13.99	2	1295.7	-0.234771	27.4863	0	cds.Unigene6557_All	0.785283	1.48451	0.183618	0.0615265	0.0845758	0.096843	0.0305811
LsIHGsAVk	2	1	1	S2(Phospho); S6(Phospho); K9(iTRAQ8plex)	19.93	2	1375.67	-0.503618	37.42	0	cds.Unigene6557_All	0.854037	1.32163	0.134678	0.112422	0.10239	0.107091	0.0114766
lADtVRAAQIR	1	1	1	N-Term(iTRAQ8plex); T4(Phospho)	2.1	2	1597.87	-1.23768	43.7674	1	cds.Unigene66751_All	1.10247	1.08673	1.22019	1.30688	1.14681	1.11879	0.118804
sYFsSILR	1	1	1	N-Term(iTRAQ8plex); S1(Phospho); S4(Phospho)	5.16	3	1436.65	4.13337	94.6672	0	cds.Unigene66803_All	1.28678	0.813768	0.70603	0.355811	0.504274	0.497051	0.0954434
eVDEGsP	1	1	1	N-Term(iTRAQ8plex); S6(Phospho)	12.82	2	1116.48	2.07169	24.7366	0	cds.Unigene6931_All	1.14526	0.908356	1.56437	2.64325	1.70682	1.92001	0.124238
aGsDsDDDPWVGR	2	1	1	N-Term(iTRAQ8plex); S3(Phospho); S5(Phospho)	44.39	2	1840.71	2.7159	52.7098	0	cds.Unigene72027_All	0.983526	0.932812	0.926576	1.37505	1.18838	1.21412	0.311541
tDsAGETDLHSDVYR	7	1	1	N-Term(iTRAQ8plex); S3(Phospho)	82.55	2	2049.71	3.63118	38.4212	0	cds.Unigene7293_All	0.996457	0.976427	1.25762	1.39641	1.35714	1.35543	0.00735745
aTNDAQAEsPcR	2	1	1	N-Term(iTRAQ8plex); S9(Phospho); C11(Carbamidomethyl)	9.9	3	1703.74	1.77529	18.8803	0	cds.Unigene7586_All	1.14265	0.983147	2.09357	3.07597	2.57226	2.42789	0.026397
gSTGDEDsLSR	7	1	1	N-Term(iTRAQ8plex); S8(Phospho)	32.63	2	1507.66	0.211204	21.8412	0	cds.Unigene8166_All	0.958338	1.21654	0.661456	0.631321	0.606265	0.582116	0.019111
gsTGDEDsLSR	4	1	1	N-Term(iTRAQ8plex); S2(Phospho); S8(Phospho)	23.79	2	1587.62	-0.0442129	22.3238	0	cds.Unigene8166_All	0.992544	1.16782	0.696423	0.689257	0.683709	0.638592	0.0094463
cIGGtYTGRGSTGDEDsLSR	10	1	1	N-Term(iTRAQ8plex); C1(Carbamidomethyl); T5(Phospho); S17(Phospho)	10.63	3	2553.07	1.84403	41.9976	1	cds.Unigene8166_All	1.06542	1.31276	0.682566	0.652655	0.631374	0.551289	0.0108819
GHSssEEKHTHEHEAk	17	1	1	S4(Phospho); S5(Phospho); K16(iTRAQ8plex)	2.41	4	2293.96	2.04002	15.9663	1	cds.Unigene81966_All	1.15466	0.907246	0.951756	0.625477	0.828763	0.777922	0.232806
hTTDFGsNLR	7	1	1	N-Term(iTRAQ8plex); S7(Phospho)	17.62	3	1531.72	1.25912	31.1356	0	cds.Unigene87116_All	0.835744	1.41276	0.463682	0.550383	0.304726	0.391014	0.0613494
lRGStcNVDEEIQR	6	1	1	N-Term(iTRAQ8plex); T5(Phospho); C6(Carbamidomethyl)	23.82	3	2060.98	1.58111	38.0422	1	cds.Unigene87269_All	0.962356	1.20357	0.835658	0.304055	1.34422	0.764549	0.567287
vMImNNLIK	2	1	1	N-Term(iTRAQ8plex); M4(Oxidation)	1.4	2	1395.8	-0.181384	34.8073	0	cds.Unigene88609_All	1.03676	0.983612	3.26373	1.83483	2.53426	2.51861	0.0636018
lAEsGGDVAAsDEEIAKDDAR	4	1	1	N-Term(iTRAQ8plex); S4(Phospho); S11(Phospho)	51.66	3	2583.12	0.952909	55.0106	1	cds.Unigene94761_All	1.39536	0.632837	0.301178	0.102362	0.0380417	0.145148	0.0640264
lAEsGGDVAAsDEEIAK	3	1	1	N-Term(iTRAQ8plex); S4(Phospho); S11(Phospho)	12.62	2	2125.92	-0.0984489	53.7259	0	cds.Unigene94761_All	1.42671	0.503378	0.365244	0.162161	0.0731553	0.207438	0.12485
lAESGGDVAAsDEEIAKDDAR	3	1	1	N-Term(iTRAQ8plex); S11(Phospho)	9.43	3	2503.15	0.0169696	49.5249	1	cds.Unigene94761_All	1.38256	0.562164	0.506713	0.303175	0.0816552	0.305628	0.14476
eVDYLLR	1	1	1	N-Term(iTRAQ8plex)	24.64	2	1211.69	1.88164	54.1158	0	cds.You103594_c0_seq1	1.36816	0.76393	0.736527	0.986318	0.781357	0.783021	0.41659
EKVmETsmEsRVPk	6	1	1	M4(Oxidation); S7(Phospho); M8(Oxidation); S10(Phospho); K14(iTRAQ8plex)	4.44	3	2146.95	-0.582908	34.1242	2	cds.You21374_c0_seq1	0.987544	1.20653	0.623543	0.655629	0.590091	0.567972	0.0114576
qILcSDQsETY	5	1	1	N-Term(iTRAQ8plex); C4(Carbamidomethyl); S8(Phospho)	14.01	2	1727.75	1.31421	57.5806	0	cds.You27115_c0_seq1	0.980737	1.12516	1.23671	1.36143	1.26825	1.22399	0.0471198
DDYTDDsEETGk	3	1	1	S7(Phospho); K12(iTRAQ8plex)	19.68	2	1758.69	1.77082	28.8693	0	cds.You37518_c0_seq1	0.983655	0.962338	1.82822	1.40254	1.65167	1.67264	0.0262407
DDYTDDsEETGKk	4	1	1	S7(Phospho); K13(iTRAQ8plex)	6.01	2	1886.79	1.26278	23.8374	1	cds.You37518_c0_seq1	0.975477	0.970285	2.28564	1.8748	1.57827	1.96622	0.038083
dDYtDDSEETGk	2	1	1	N-Term(iTRAQ8plex); T4(Phospho); K12(iTRAQ8plex)	8.1	3	2062.89	-0.941271	34.213	0	cds.You37518_c0_seq1	1.06567	0.981573	3.54682	3.11376	2.38266	2.94486	0.020155
vASEDMsSETEEDVVR	20	1	1	N-Term(iTRAQ8plex); S7(Phospho)	10	2	2166.94	1.39615	51.9479	0	cds.You37710_c0_seq1	1.03265	1.02149	0.99527	0.940296	0.861454	0.907768	0.156227
NsFRNDGk	4	1	1	S2(Phospho); K8(iTRAQ8plex)	6.27	2	1321.62	-0.141882	37.1402	1	cds.You38717_c0_seq1	1.05128	1.56738	1.45234	3.49436	1.94567	1.75468	0.31317
RHsYGPEk	5	1	1	S3(Phospho); K8(iTRAQ8plex)	19.62	3	1357.66	-0.614939	24.1253	1	cds.You38922_c0_seq1	1.06835	0.973476	0.694523	0.871312	0.759022	0.759076	0.0471763
HsYGPEk	5	1	1	S2(Phospho); K7(iTRAQ8plex)	24.3	2	1201.56	1.41173	23.328	0	cds.You38922_c0_seq1	1.05974	0.955619	0.625664	0.807544	0.722841	0.713207	0.0343258
vAIVGDIR	338	1	1	N-Term(iTRAQ8plex)	4.25	2	1146.71	2.06019	40.3188	0	cds.You44703_c0_seq4	0.991746	0.856356	0.746736	0.506336	0.631126	0.679687	0.0636301
aPINPATQGTEGsQGk	5	1	1	N-Term(iTRAQ8plex); S13(Phospho); K16(iTRAQ8plex)	31.69	3	2244.14	-1.51183	41.169	0	cds.You46855_c0_seq1	0.974377	0.991729	1.25877	1.57538	1.43775	1.44851	0.0337943
aPINPATQGTEGsQGKK	6	1	1	N-Term(iTRAQ8plex); S13(Phospho)	22.87	3	2068.04	2.0377	22.2645	1	cds.You46855_c0_seq1	0.960564	0.993951	1.31636	1.85724	1.64545	1.64373	0.0536755
aPINPATQGTEGsQGK	3	1	1	N-Term(iTRAQ8plex); S13(Phospho)	13.69	3	1939.95	1.54264	29.1486	0	cds.You46855_c0_seq1	0.967704	1.00657	1.20333	1.46432	1.35902	1.35971	0.0370455
VGmEHEDSsstNDVIIk	4	1	1	M3(Oxidation); S9(Phospho); S10(Phospho); T11(Phospho); K17(iTRAQ8plex)	2.29	3	2420.97	2.41156	50.999	0	cds.You47174_c0_seq1	0.996032	0.903718	1.16815	2.17104	2.93613	2.20216	0.182892
isENK	4	1	1	N-Term(iTRAQ8plex); S2(Phospho)	2.38	2	974.472	-14.7824	56.0336	0	cds.You47174_c0_seq1	0.993277	0.937827	1.23673	1.10642	1.21887	1.2297	0.0295052
kPVNYISDsEDE	22	1	1	N-Term(iTRAQ8plex); S9(Phospho)	18.12	2	1779.8	1.2051	38.4731	0	cds.You53447_c0_seq1	0.987204	1.16137	0.673274	0.682817	0.66179	0.626116	0.00867488
kPVNYISDsEDE	2	1	1	N-Term(iTRAQ8plex); K1(iTRAQ8plex); S9(Phospho)	9.89	3	2084	-1.10407	46.753	0	cds.You53447_c0_seq1	0.978567	1.18267	0.688881	0.658544	0.645367	0.614707	0.0127911
kPVNYIsDsEDE	10	1	1	K1(iTRAQ8plex); S7(Phospho); S9(Phospho)	2.27	2	1859.77	1.40378	42.0787	0	cds.You53447_c0_seq1	0.954671	1.25643	0.518562	0.477566	0.467727	0.441365	0.0124096
gEVGDsDE	2	1	1	N-Term(iTRAQ8plex); S6(Phospho)	45.75	2	1191.47	0.264662	19.5361	0	cds.You57620_c0_seq1	1.03236	1.3428	0.613357	0.401683	0.36456	0.38723	0.0176255
ENkGEVGDsDE	2	1	1	K3(iTRAQ8plex); S9(Phospho)	22.95	2	1562.65	0.697373	20.8302	1	cds.You57620_c0_seq1	1.14263	1.36557	0.692667	0.567682	0.528846	0.475557	0.00815881
eNkGEVGDsDE	2	1	1	N-Term(iTRAQ8plex); K3(iTRAQ8plex); S9(Phospho)	14.82	3	1866.86	1.92947	26.0472	1	cds.You57620_c0_seq1	0.993257	1.3528	0.725746	0.650649	0.626337	0.569106	0.0361304
SYsDDESETKk	55	1	1	S3(Phospho); K11(iTRAQ8plex)	62.93	2	1672.73	0.712573	22.7634	1	cds.You58070_c0_seq1	0.985244	0.995467	0.832359	1.39048	1.61537	1.29186	0.407082
SYsDDESETk	30	1	1	S3(Phospho); K10(iTRAQ8plex)	51.23	2	1544.63	0.297038	24.1667	0	cds.You58070_c0_seq1	0.997956	1.01137	1.05764	1.15253	1.26346	1.1525	0.140507
SYsDDESETkk	116	1	1	S3(Phospho); K10(iTRAQ8plex); K11(iTRAQ8plex)	20.17	3	1976.93	0.237424	23.7774	1	cds.You58070_c0_seq1	0.973868	0.985623	1.03562	1.01011	1.06675	1.05895	0.0753948
sYsDDESETk	53	1	1	N-Term(iTRAQ8plex); S3(Phospho); K10(iTRAQ8plex)	12.38	3	1848.84	0.880735	26.074	0	cds.You58070_c0_seq1	0.965634	1.09027	1.16678	1.43623	1.84434	1.44214	0.176926
sYsDDESETkk	2	1	1	N-Term(iTRAQ8plex); S3(Phospho); K10(iTRAQ8plex); K11(iTRAQ8plex)	2.31	4	2281.13	-1.18126	33.1113	1	cds.You58070_c0_seq1	0.968563	0.998744	1.0646	1.08553	1.23431	1.14689	0.130534
eYAPVMtNR	9	1	1	N-Term(iTRAQ8plex); T7(Phospho)	29.46	2	1464.69	1.64526	37.7232	0	cds.You58211_c0_seq2	1.03655	1.02546	1.5763	1.40787	1.36647	1.4066	0.0149429
eYAPVmtNR	3	1	1	N-Term(iTRAQ8plex); M6(Oxidation); T7(Phospho)	4.06	2	1480.68	0.939618	26.2725	0	cds.You58211_c0_seq2	1.03547	1.00759	2.0756	1.73892	1.59155	1.76405	0.0244201
dLTDsDLDEGVR	2	1	1	N-Term(iTRAQ8plex); S5(Phospho)	20.43	2	1718.78	1.45256	51.5411	0	cds.You59738_c1_seq1	1.05286	0.968155	0.773568	0.876723	0.812074	0.812255	0.0322274
eLEDsEEMDRLDK	1	1	1	N-Term(iTRAQ8plex); S5(Phospho)	31.48	2	1992.88	3.3883	47.2271	1	cds.You60304_c0_seq1	1.03872	1.05671	1.41618	1.14653	1.19562	1.19572	0.151847
eTIKsVSsVGR	2	1	1	N-Term(iTRAQ8plex); S5(Phospho); S8(Phospho)	7.8	2	1626.78	3.33909	27.4489	1	cds.You60595_c0_seq1	1.08627	1.00638	1.25623	2.16382	1.57781	1.5922	0.169714
rEASEAANsTQPASAGATSADWTAEDQcALDEALPSR	21	1	1	N-Term(iTRAQ8plex); S9(Phospho); C28(Carbamidomethyl)	1.32	4	4218.88	-0.280517	68.2103	1	cds.You60774_c0_seq2	1.05635	1.10576	1.68654	1.94445	2.66375	1.94092	0.0743178
sSLsVENVsNK	3	1	1	N-Term(iTRAQ8plex); S4(Phospho); S9(Phospho)	12.89	2	1627.73	3.25341	28.5147	0	cds.You60956_c1_seq1	0.915768	0.995412	3.03073	1.54303	2.45706	2.45252	0.0893936
iAtKINVGtsEVER	1	1	1	N-Term(iTRAQ8plex); T3(Phospho); T9(Phospho); S10(Phospho)	0.03	3	2060.93	0.181961	37.5056	1	cds.You6121_c0_seq1	0.986234	0.968323	0.661754	0.796322	0.545832	0.683499	0.0456688
tEGVSTsDIVAR	3	1	1	N-Term(iTRAQ8plex); S7(Phospho)	6.86	2	1618.8	2.62686	37.6438	0	cds.You61963_c0_seq1	1.10388	0.896532	0.793812	0.653625	0.724656	0.723883	0.0595081
FKVkIPSQTAQIQTAIsDLEsK	3	1	1	K4(iTRAQ8plex); S17(Phospho); S21(Phospho)	0.73	3	2896.48	0.376175	8.91889	2	cds.You63541_c0_seq1	2.05817	0.705256	0.515387	1.22642	0.536052	0.549526	0.367169
aTLQsPTQVYDK	3	1	1	N-Term(iTRAQ8plex); S5(Phospho)	7.13	2	1734.86	0.867203	40.2786	0	cds.You63616_c0_seq1	0.986723	0.995734	1.45533	1.29937	1.50503	1.43247	0.0127414
tVsENDNISk	2	1	1	N-Term(iTRAQ8plex); S3(Phospho); K10(iTRAQ8plex)	4.67	3	1794.91	0.58739	32.1663	0	cds.You64804_c0_seq1	1.26416	1.03318	1.89176	1.59436	3.06436	1.90089	0.175405
TVsENDNISk	4	1	1	S3(Phospho); K10(iTRAQ8plex)	0.52	2	1490.71	1.72424	29.1246	0	cds.You64804_c0_seq1	1.2378	1.06286	1.74295	1.35288	1.95317	1.46306	0.109428
vHsSNDMT	2	1	1	N-Term(iTRAQ8plex); S3(Phospho)	14.82	2	1274.54	-0.187058	22.2087	0	cds.You67813_c0_seq2	0.955667	0.992656	0.731555	0.925777	0.877665	0.867412	0.190519
qDVNtsDPPAK	5	1	1	N-Term(iTRAQ8plex); T5(Phospho); S6(Phospho)	10.28	2	1635.71	8.15636	24.3608	0	cds.You67998_c0_seq1	1.13538	0.968353	1.44537	1.14652	1.19233	1.19921	0.218834
qDVNtsDPPAk	8	1	1	N-Term(iTRAQ8plex); T5(Phospho); S6(Phospho); K11(iTRAQ8plex)	0.18	3	1939.91	3.6103	33.3654	0	cds.You67998_c0_seq1	0.99646	0.90387	0.908679	1.53381	1.30931	1.31619	0.296943
gGSNKLsVsEGY	68	1	1	N-Term(iTRAQ8plex); S7(Phospho); S9(Phospho)	23.69	2	1661.72	1.48172	45.9218	1	cds.You68574_c0_seq1	1.18337	1.08254	3.22272	6.73053	4.76523	4.33042	0.0636251
gGSNkLsVsEGY	5	1	1	N-Term(iTRAQ8plex); K5(iTRAQ8plex); S7(Phospho); S9(Phospho)	17.44	3	1965.92	-0.822676	49.8758	1	cds.You68574_c0_seq1	0.917737	0.967064	3.01197	5.52338	9.88237	6.51447	0.138575
GGSNkLsVSEGY	20	1	1	K5(iTRAQ8plex); S7(Phospho)	13.54	2	1581.75	1.64796	42.8047	1	cds.You68574_c0_seq1	1.00328	1.01366	1.21676	1.28632	1.28567	1.25231	0.00345682
gGSNkLsVSEGY	3	1	1	N-Term(iTRAQ8plex); K5(iTRAQ8plex); S7(Phospho)	0.69	3	1885.95	-0.101327	43.1301	1	cds.You68574_c0_seq1	1.00654	0.998275	0.989014	0.990258	0.991074	0.987739	0.0305032
lSVsEGY	17	1	1	N-Term(iTRAQ8plex); S4(Phospho)	39.36	2	1138.53	-1.58844	58.8595	0	cds.You68574_c0_seq1	1.01367	0.97757	0.609426	0.982367	0.863563	0.822055	0.302468
wSSETIEDSs	2	1	1	N-Term(iTRAQ8plex); S10(Phospho)	3.72	2	1524.64	2.03077	55.7321	0	cds.You68740_c0_seq4	0.986254	1.42407	0.446218	0.753846	0.324695	0.42173	0.0574653
aLKMkIVIKPK	2	1	1	N-Term(iTRAQ8plex); K5(iTRAQ8plex)	4.28	2	1877.28	8.44567	116.954	2	cds.You69061_c1_seq1	1.05678	0.986753	0.848136	0.596345	0.697712	0.698852	0.0516302
dGsGEASPPHTPAsPTR	6	1	1	N-Term(iTRAQ8plex); S3(Phospho); S14(Phospho)	10.09	2	2127.91	4.19572	23.3023	0	cds.You70481_c0_seq1	1.44276	0.86372	2.48818	1.98179	1.85077	1.82695	0.0634392
ADAVTEKNsDEGEAEGk	1	1	1	S9(Phospho); K17(iTRAQ8plex)	1.8	3	2133.96	5.09044	23.9752	1	cds.You70517_c0_seq1	1.04356	1.10654	1.54056	1.66545	1.40235	1.42888	0.0196405
dNIMDEDsD	1	1	1	N-Term(iTRAQ8plex); S8(Phospho)	8.67	2	1437.54	-0.245003	44.0875	0	cds.You70546_c0_seq2	0.976884	0.984727	2.07739	1.80096	2.20796	2.06848	0.0066008
ePSRsPsPSAER	6	1	1	N-Term(iTRAQ8plex); S5(Phospho); S7(Phospho)	7.03	3	1763.77	0.741761	18.9581	1	cds.You71028_c0_seq1	0.977568	1.05767	1.44877	2.09669	1.87438	1.77534	0.0496461
ENDsEk	2	1	1	S4(Phospho); K6(iTRAQ8plex)	0.69	2	1105.48	10.7046	33.1393	0	cds.You71028_c0_seq1	0.992634	1.21648	3.01264	1.28665	2.04634	1.91499	0.217901
rSssDDGGETEPLLR	6	1	1	N-Term(iTRAQ8plex); S3(Phospho); S4(Phospho)	22.1	3	2082.91	2.31301	41.1897	1	cds.You71158_c0_seq3	0.973256	0.956027	2.22066	1.60278	2.51968	2.19187	0.0457936
rSSsDDGGETEPLLR	3	1	1	N-Term(iTRAQ8plex); S4(Phospho)	11.24	3	2002.94	0.466286	34.8976	1	cds.You71158_c0_seq3	0.985722	0.962715	1.65695	1.37737	1.78735	1.64976	0.0271412
KDsDTEITk	3	1	1	S3(Phospho); K9(iTRAQ8plex)	10.94	2	1420.69	0.596697	36.4141	1	cds.You71379_c0_seq1	1.16227	0.967357	4.13587	4.92763	6.30992	4.81256	0.0159914
VSTAQSPIAPtFANVLksstDEEGWITVQR	1	1	1	T11(Phospho); K17(iTRAQ8plex); S18(Phospho); S19(Phospho); T20(Phospho)	2.04	5	3856.75	9.15526	71.5138	1	cds.You71379_c0_seq1	1.01737	0.996338	0.799327	0.798065	0.806754	0.795929	0.000159717
VsKDYDsyk	1	1	1	S2(Phospho); S7(Phospho); Y8(Phospho); K9(iTRAQ8plex)	0.57	3	1648.64	11.1446	6.54374	1	cds.You71379_c0_seq1	0.953278	0.787677	0.697646	0.443583	0.311175	0.556171	0.0931736
nAsPVRLEGAAEGGR	2	1	1	N-Term(iTRAQ8plex); S3(Phospho)	9.52	2	1867.93	0.926762	27.5105	1	cds.You71841_c0_seq9	1.38616	0.935727	0.76383	0.686741	0.62673	0.59644	0.0757266
RGGsKsPVGPSEAk	2	1	1	S4(Phospho); S6(Phospho); K14(iTRAQ8plex)	24.8	3	1820.86	-0.159452	21.4468	2	cds.You71874_c0_seq1	0.876417	1.23147	0.597616	0.538567	0.529249	0.526731	0.0345155
GGsKsPVGPSEAk	5	1	1	S3(Phospho); S5(Phospho); K13(iTRAQ8plex)	24.78	2	1664.76	0.924402	22.9246	1	cds.You71874_c0_seq1	0.917544	1.20053	0.606927	0.599271	0.587139	0.564456	0.022262
sAEELVDDR	1	1	1	N-Term(iTRAQ8plex); S1(Phospho)	5.05	2	1417.65	-0.500783	45.3627	0	cds.You72389_c0_seq2	1.16357	1.05639	2.65657	1.81836	3.91585	2.5198	0.121741
ISQtYVEGk	3	1	1	T4(Phospho); K9(iTRAQ8plex)	14.46	2	1408.7	1.56831	34.306	0	cds.You72842_c0_seq1	1.05273	1.01366	1.99783	3.03264	2.54267	2.44328	0.0306897
lVAIDPcEQAcSSGsPLPHR	3	1	1	N-Term(iTRAQ8plex); C7(Carbamidomethyl); C11(Carbamidomethyl); S15(Phospho)	9.7	3	2578.21	2.65163	47.0829	0	cds.You72919_c0_seq2	1.08671	1.00767	1.15317	1.36571	1.29778	1.21489	0.0794541
tVSVASQSsQKsVR	31	1	1	N-Term(iTRAQ8plex); T1(Phospho); S9(Phospho); S12(Phospho)	34.9	3	2007.89	0.638337	27.6099	1	cds.You72930_c0_seq1	1.80527	0.371065	0.936336	0.398567	0.602204	0.593386	0.495238
tVSVAsQsSQK	47	1	1	N-Term(iTRAQ8plex); S6(Phospho); S8(Phospho)	34.57	2	1585.72	0.966489	23.0821	0	cds.You72930_c0_seq1	1.53744	1.47936	1.54326	1.27651	0.932941	0.829294	0.342822
TVsVASQSSQk	26	1	1	S3(Phospho); K11(iTRAQ8plex)	32.15	2	1505.75	-0.345481	19.4132	0	cds.You72930_c0_seq1	1.70754	1.36812	5.31146	1.22346	0.848836	1.60047	0.651886
tVSVASQssQKsVRSLSmR	12	1	1	N-Term(iTRAQ8plex); S8(Phospho); S9(Phospho); S12(Phospho); M18(Oxidation)	9.26	3	2598.17	1.45761	34.1378	2	cds.You72930_c0_seq1	1.12427	1.21357	1.56155	1.42262	1.30081	1.22192	0.0858828
ssQAsLFEDSADETELHTIVYDQGLAQsLLDDssELADsKNmsK	1	1	1	N-Term(iTRAQ8plex); S1(Phospho); S2(Phospho); S5(Phospho); S28(Phospho); S33(Phospho); S34(Phospho); S39(Phospho); M42(Oxidation); S43(Phospho)	0.98	5	5735.07	-9.8023	96.1159	1	cds.You73353_c0_seq1	0.786487	1.14657	0.575313	0.502814	0.564847	0.566623	0.0554312
FSAmLGQSGsTPLDLFkFyVENLK	12	1	1	M4(Oxidation); S10(Phospho); K17(iTRAQ8plex); Y19(Phospho)	0.83	4	3172.48	-7.79221	68.1565	1	cds.You73745_c1_seq1	0.583756	1.86582	1.28296	0.689272	0.643402	0.711859	0.564626
eIIANDQGNR	5	1	1	N-Term(iTRAQ8plex)	17.18	3	1433.77	1.02691	34.9871	0	cds.You73745_c1_seq1	0.952369	1.93379	1.05915	3.85837	1.89603	1.57385	0.517303
gDSGSIAssPEREPTYR	7	1	1	N-Term(iTRAQ8plex); S8(Phospho); S9(Phospho)	7.3	2	2272.98	2.93748	35.1809	1	cds.You73767_c0_seq5	0.986718	0.968326	0.805634	0.613752	0.721579	0.730066	0.0351514
aVPESQLPGsDGEVTGNR	5	1	1	N-Term(iTRAQ8plex); S10(Phospho)	14.7	3	2197.05	1.00383	46.3815	0	cds.You73949_c0_seq3	0.963819	1.95843	0.726312	1.56576	0.699829	0.682556	0.439434
sLSVsPGR	2	1	1	N-Term(iTRAQ8plex); S5(Phospho)	9.28	2	1186.61	0.187727	27.8847	0	cds.You74088_c0_seq1	0.986744	0.980945	1.25574	1.11855	1.17269	1.20174	0.0309349
nDWsPK	1	1	1	N-Term(iTRAQ8plex); S4(Phospho)	4.11	2	1130.52	1.27619	25.1671	0	cds.You74090_c0_seq1	1.38511	0.876956	0.635754	0.356156	0.407882	0.412541	0.0564113
tTMQQEEEDsDE	3	1	1	N-Term(iTRAQ8plex); S10(Phospho)	31.4	2	1825.7	1.48074	29.2329	0	cds.You74559_c0_seq1	0.601817	1.14166	0.217462	0.755574	0.435614	0.538638	0.2529
qsPGFNLAGSRPK	1	1	1	N-Term(iTRAQ8plex); S2(Phospho)	8.34	2	1742.89	4.13198	30.0906	0	cds.You74561_c0_seq1	0.986037	1.33658	0.886737	2.93673	1.47629	1.5212	0.50301
SGELTAImGPsGAGk	1	1	1	M8(Oxidation); K15(iTRAQ8plex); S11(Phospho)	1.39	3	1771.87	-10.5848	26.0636	0	cds.You75098_c0_seq4	0.852557	1.09274	0.974219	0.802408	0.536333	0.792665	0.360336
vPsPVK	1	1	1	N-Term(iTRAQ8plex); S3(Phospho)	5.67	2	1010.56	-1.29488	25.0053	0	cds.You75230_c0_seq1	1.03866	1.56381	0.990266	0.70385	0.599189	0.587469	0.118223
NEDQDtKNtNVIEEk	3	1	1	T6(Phospho); T9(Phospho); K15(iTRAQ8plex)	2.28	3	2240.96	-0.945067	56.5264	1	cds.You75255_c0_seq1	0.982578	0.993537	6.97157	5.26117	8.35076	6.9441	0.014649
yPRTmNyIRPK	1	1	1	N-Term(iTRAQ8plex); M5(Oxidation); Y7(Phospho)	0.38	2	1838.93	7.09398	50.4333	1	cds.You75334_c0_seq1	2.31468	1.01387	1.56527	1.95372	0.991433	0.903382	0.807419
nRAsFADDDDSSIR	1	1	1	N-Term(iTRAQ8plex); S4(Phospho)	8.88	2	1952.86	2.51585	34.113	1	cds.You75706_c0_seq1	0.995681	1.38607	1.06376	1.04373	0.982146	0.864807	0.358755
lAtPIREsVSK	4	1	1	N-Term(iTRAQ8plex); T3(Phospho); S8(Phospho)	9.77	2	1664.83	2.67945	28.0418	1	cds.You75718_c0_seq1	0.801746	1.42574	1.50375	0.405211	0.713987	0.785026	0.653545
dTPESHPHPmFTWSstmPPAK	5	1	1	N-Term(iTRAQ8plex); M10(Oxidation); S15(Phospho); T16(Phospho); M17(Oxidation)	0.72	3	2877.2	0.29672	37.717	0	cds.You80251_c0_seq1	0.991456	0.984558	0.733472	0.847764	0.804985	0.805063	0.0209009
