# Supplementary material for: The regulation landscape of MAPK signaling cascade for thwarting Bacillus thuringiensis infection in an insect host
Source: PLoS Pathog. 2021 Sep 8;17(9):e1009917. doi: 10.1371/journal.ppat.1009917 (PMC8452011; doi:10.1371/journal.ppat.1009917)
Supplement: S1 Data — (XLSX) [file ppat.1009917.s015.xlsx]

## Sheet: figure 1B
	The Ka/Ks values of MAPKs from 13 arthropod species.
	MAP4K1/3	MAP4K4	MAP3K4	MAP3K7	MAP3K9/10/11	MAP3K12/13	MAP3K5/6/15	Raf	mos	TAO	MAP2K1	MAP2K4	MAP2K3/6	MAP2K7	p38	JNK	ERK	MAPK15
	0.101289	0.052974	0.146106	0.170982	0.144386	0.135791	0.0787	0.0757455	0.168563	0.0625914	0.035057	0.0597135	0.0625525	0.120347	0.041019	0.025372	0.028895	0.143403
	0.0323298	0.055697	0.152157	0.148451	0.153611	0.145098	0.079555	0.0700947	0.188023	0.0510969	0.038295	0.0799227	0.0613834	0.139206	0.040457	0.019384	0.00619	0.0345943
	0.0756367	0.016245	0.0756524	0.041449	0.121832	0.068036	0.020264	0.0229217	0.188531	0.0117201	0.0095	0.0220411	0.0155741	0.144381	0.110186	0.006374	0.006061	0.0313985
	0.0743959	0.005924	0.150095	0.094838	0.093434	0.063625	0.024495	0.0201465	0.216804	0.0104803	0.008128	0.0256552	0.0524007	0.120065	0.013136	0.031646	0.023934	0.0968367
	0.0732743	0.04729	0.139061	0.123869	0.0970817	0.135401	0.073924	0.110271	0.19119	0.0499909	0.042513	0.0666961	0.0505184	0.14803	0.020036	0.026559	0.020375	0.118452
	0.0972151	0.047157	0.146524	0.110113	0.110657	0.065504	0.066384	0.0705977	0.193002	0.038237	0.029997	0.0776169	0.0949853	0.112359	0.030241	0.027386	0.022126	0.120115
	0.0740523	0.055141	0.158615	0.213297	0.157659	0.12684	0.049552	0.0673129	0.242087	0.042562	0.038004	0.0717517	0.0476227	0.147791	0.034336	0.033253	0.028526	0.118778
	0.0769796	0.081283	0.070738	0.08986	0.108677	0.161724	0.090041	0.0945141	0.193808	0.0714535	0.060861	0.0647684	0.0444414	0.145419	0.030643	0.028856	0.020411	0.0300668
	0.091839	0.058447	0.0871246	0.12852	0.14132	0.139252	0.066269	0.0807105	0.208629	0.0454758	0.042562	0.0688708	0.0740767	0.0480052	0.055406	0.022154	0.018424	0.151915
	0.0975151	0.029635	0.146814	0.048463	0.0952579	0.143745	0.056162	0.0699277	0.231657	0.0445265	0.037994	0.0240034	0.0631435	0.148316	0.025384	0.018063	0.029764	0.13428
	0.0673518	0.016458	0.12601	0.156134	0.124455	0.111821	0.018477	0.0234952	0.245411	0.0103774	0.010119	0.0410528	0.0687159	0.161766	0.023276	0.028049	0.029339	0.13662
	0.0674426	0.059194	0.10681	0.17482	0.141769	0.124825	0.065386	0.0450884	0.221934	0.0384413	0.027574	0.0439682	0.0639722	0.150429	0.015379	0.021346	0.028306	0.130276
	0.0666829	0.055782	0.123746	0.150132	0.137304	0.130431	0.079197	0.0748088	0.217023	0.0628832	0.032994	0.0563828	0.112761	0.168557	0.031171	0.023348	0.025907	0.149378
	0.0949316	0.034622	0.132289	0.151486	0.16479	0.148914	0.076195	0.0749255	0.18287	0.0606028	0.032374	0.0706002	0.0659025	0.1154	0.030805	0.030491	0.029024	0.145774
	0.0721887	0.054395	0.144303	0.167051	0.106846	0.135292	0.089852	0.104064	0.202868	0.0525435	0.049772	0.0642881	0.0656521	0.166135	0.099528	0.02674	0.029763	0.169046
	0.0693629	0.052663	0.150637	0.211754	0.141204	0.122045	0.077558	0.06743	0.192946	0.039264	0.034837	0.0591593	0.0565647	0.168244	0.040398	0.024815	0.028652	0.129806
	0.0893978	0.065442	0.123397	0.127905	0.166544	0.120982	0.07831	0.0705091	0.187986	0.045825	0.040244	0.0580052	0.0697757	0.124254	0.049227	0.032005	0.025569	0.1688
	0.071105	0.083608	0.112062	0.174515	0.157558	0.149855	0.095666	0.0941501	0.196431	0.0772003	0.06009	0.0580972	0.0564039	0.147873	0.04711	0.028832	0.004011	0.0262301
	0.0681875	0.068766	0.120488	0.174768	0.0637914	0.129286	0.092865	0.0787963	0.194591	0.0479502	0.044121	0.0562365	0.110502	0.0955314	0.052584	0.024557	0.023525	0.0988803
	0.0694819	0.034302	0.123167	0.148242	0.0947736	0.131698	0.079807	0.0709173	0.189336	0.046373	0.043219	0.0528881	0.0638613	0.155039	0.042353	0.029265	0.021104	0.121085
	0.101857	0.055878	0.15453	0.13023	0.0989698	0.1378	0.07937	0.0788949	0.104377	0.0596469	0.032465	0.074012	0.059603	0.117545	0.05831	0.028541	0.023459	0.113694
	0.072473	0.062977	0.163515	0.134814	0.130435	0.148596	0.079065	0.07107	0.207398	0.0506486	0.034808	0.0827196	0.0484714	0.154661	0.036034	0.018776	0.028084	0.118833
	0.0703693	0.04136	0.141732	0.138422	0.0728079	0.14178	0.079941	0.0692311	0.207243	0.0489269	0.03523	0.0827314	0.0480942	0.154693	0.037879	0.023577	0.021723	0.0326913
	0.0869121	0.055871	0.161647	0.201254	0.0748746	0.12071	0.085718	0.104232	0.212023	0.0438525	0.052126	0.0789676	0.0919109	0.140218	0.041526	0.021137	0.019225	0.152866
	0.051585	0.055572	0.16539	0.105454	0.111206	0.140502	0.074984	0.0630911	0.214056	0.0333616	0.040932	0.0740619	0.0470289	0.0967838	0.042257	0.013735	0.023852	0.0946731
	0.0479801	0.067641	0.0673442	0.149164	0.060568	0.144457	0.074376	0.0643735	0.211749	0.0372737	0.047402	0.0746893	0.0461105	0.144381	0.100395	0.029	0.019205	0.12362
	0.077747	0.088639	0.117625	0.148132	0.126772	0.124024	0.090026	0.0926974	0.21328	0.0703492	0.057707	0.072745	0.0482489	0.161766	0.03825	0.015238	0.022663	0.118795
	0.0526953	0.072886	0.111128	0.097156	0.12576	0.050707	0.089884	0.0746834	0.210223	0.0408235	0.047567	0.00642832	0.0958916	0.147873	0.046438	0.015028	0.025919	0.12004
	0.0507691	0.037934	0.112338	0.127412		0.123245	0.076485	0.0648713		0.0375415	0.045982	0.0442594	0.0473179	0.111678	0.039207	0.026347	0.020609	0.02944
	0.0501242	0.061723	0.15258	0.105915		0.059871	0.078968	0.0733747		0.0485158	0.037551	0.0487184	0.0523433	0.101391	0.0489	0.021615	0.018564	0.147617
	0.035729	0.0149	0.100387	0.207897		0.122115	0.016178	0.0257026		0.00756058	0.002596	0.0420712	0.0929398	0.111292	0.043883	0.031335	0.02059	0.109603
	0.0773259	0.049619	0.110098	0.085976		0.161497	0.075302	0.106945		0.0484735	0.038933	0.0454507	0.0412042	0.0944966	0.054861	0.025126	0.025467	0.12243
	0.0476755	0.049034	0.138589	0.122609		0.115921	0.064314	0.0668769		0.0405646	0.027332	0.0378543	0.0470364	0.105468	0.037345	0.027057	0.026063	0.110735
	0.0397173	0.05705	0.0619961	0.043931		0.13089	0.049197	0.0645812		0.0399962	0.034442	0.00819558	0.081648	0.14277	0.039261	0.035184	0.023297	0.0929665
	0.0454064	0.0802	0.156491	0.120592		0.122491	0.087752	0.0947795		0.0687753	0.054885	0.0571876	0.0889484	0.110323	0.040979	0.028712	0.018785	0.139548
	0.07473	0.058768	0.155197	0.08933		0.055868	0.066735	0.0793854		0.043697	0.03657	0.0677876	0.0370324	0.0987789	0.046997	0.02053	0.020845	0.117783
	0.0429676	0.031592		0.183892		0.136673	0.054869	0.0693104		0.0430829	0.033653	0.0580459		0.109644	0.11006	0.016625	0.029205	0.0458058
	0.0129826	0.011937		0.07315		0.16321	0.015235	0.0210165		0.00876876	0.004968	0.0542745		0.115283	0.110866	0.025407	0.021242	0.116241
	0.0401814	0.034721		0.106845		0.134192	0.071653	0.104665		0.0493992	0.058088	0.0580916		0.125323	0.11477	0.03034	0.018587	0.149074
	0.0731276	0.034668		0.09816		0.140815	0.063182	0.067764		0.0386358	0.065926	0.00984379		0.106496	0.119157	0.026258	0.027803	0.133522
	0.0781272	0.032075		0.118489		0.11796	0.047304	0.0660381		0.0405206	0.039469	0.0750902		0.12065	0.102482	0.041301	0.007352	0.111128
	0.0830252	0.058542		0.189241		0.114539	0.083871	0.0994082		0.0697632	0.027978	0.0633425		0.0355704	0.124956	0.029804	0.017225	0.144017
	0.0458607	0.033473		0.105917		0.159507	0.068754	0.0794049		0.0439905	0.033626	0.0505815		0.136065	0.102927	0.021296	0.026053	0.119647
	0.050138	0.031243		0.125542		0.125372	0.053615	0.0666781		0.0420617	0.05623	0.0618067		0.101584	0.10719	0.035048	0.027579	0.151456
	0.0438234	0.009533		0.124327		0.141276	0.021372	0.0167872		0.00824289	0.037947	0.0546451		0.114366	0.108644	0.020964	0.016405	0.143916
		0.051985		0.165598		0.124603	0.077158	0.0884573		0.035052	0.033541	0.0728737		0.113077	0.109824	0.02621
		0.047068		0.070021		0.161423	0.061082	0.0810439		0.028421	0.003386	0.0568903		0.127973	0.019904	0.037107
		0.074628		0.069452		0.133871	0.087265	0.106771		0.0579901	0.040895	0.0689439		0.153143	0.025688	0.029613
		0.057009		0.116605		0.145397	0.075357	0.0848573		0.0296258	0.039952	0.0655546		0.132642	0.033802	0.021925
		0.026362		0.150342		0.135204	0.065478	0.0851511		0.0321761	0.06349	0.0403551			0.027745	0.04023
		0.051395		0.178564		0.122525	0.074556	0.104158		0.0490354	0.040295	0.0217697			0.052549	0.026676
		0.054115		0.188767		0.093739	0.060278	0.0456704		0.0311564	0.039021	0.0567635			0.022669	0.035616
		0.083571		0.075658		0.158609	0.086831	0.08057		0.0636619	0.040685	0.0399065			0.02003	0.028437
		0.060971		0.090409		0.140838	0.071942	0.0586331		0.0342785	0.032881	0.0516153			0.004812	0.005617
		0.033249		0.125382		0.138516	0.066295	0.050538		0.0334415	0.056061	0.0568679			0.02939	0.046981
		0.048282					0.06811	0.0710765		0.0389947	0.036279				0.034376	0.021692
		0.080996					0.076685	0.0749335		0.0561865	0.033539				0.04149	0.038879
		0.060874					0.054263	0.0548067		0.0221578	0.029611				0.024353	0.029148
		0.009999					0.02446	0.0189955		0.00807358	0.059996				0.051904	0.045396
		0.059104					0.051734	0.0654385		0.040083	0.03894				0.028999	0.040481
		0.084802					0.087962	0.0671391		0.0605378	0.011237				0.028175	0.029782
		0.05375					0.081422	0.0771401		0.0589325	0.034333				0.011859	0.020622
		0.082727					0.090019	0.103167		0.0706334	0.056749				0.038848	0.026983
		0.030058					0.061275	0.0562507		0.0250668	0.067921				0.039001
		0.060043					0.06548	0.07895		0.0430066	0.056185				0.033131
		0.032961					0.057543	0.0697656		0.0422923	0.037928				0.050805
											0.038005				0.027991
											0.034243				0.026831
															0.028641
															0.034733
															0.038638
															0.054213
															0.037474
															0.0341
															0.034165
															0.038434
															0.047561
															0.02478
															0.016199
															0.031043
															0.033135
															0.0472
															0.047596
															0.051873
															0.05482
															0.021168
															0.024208
															0.028026
															0.02167
															0.025097
															0.032488

## Sheet: figure 1D
	The relative expression levels of MAPK cascade genes in midgut tissues of fourth-instar P. xylostella larvae from the different strains
	Gene	DBM1AC-S					DBM1AC-R					NIL-R					SZ-R					SH-R
		Bio repeat 1	Bio repeat 2	Bio repeat 3	Mean	SEM	Bio repeat 1	Bio repeat 2	Bio repeat 3	Mean	SEM	Bio repeat 1	Bio repeat 2	Bio repeat 3	Mean	SEM	Bio repeat 1	Bio repeat 2	Bio repeat 3	Mean	SEM	Bio repeat 1	Bio repeat 2	Bio repeat 3	Mean	SEM
	MAP4K3	0.878836	1.32654	0.857772	1.02105	0.152866	1.4914	1.4386	1.34973	1.42658	0.0413372	2.12825	1.80458	1.73107	1.88797	0.122	2.98694	2.83562	2.76958	2.86405	0.0643349	2.82581	2.93359	2.71634	2.82525	0.0627136
	MAP4K4	0.744953	0.975826	1.37562	1.03213	0.184222	2.18176	1.91831	2.04473	2.04827	0.0760725	2.13408	2.21894	3.02066	2.4579	0.282448	1.08669	1.53172	1.77272	1.46371	0.200937	1.23728	1.52769	2.34054	1.70184	0.330171
	MAP3K4	1.35504	0.971532	0.759611	1.02873	0.174248	1.91233	2.05243	2.14256	2.03577	0.0669798	1.66017	1.62713	2.08541	1.79091	0.147562	1.87558	1.69271	1.6752	1.74783	0.0640734	2.00463	1.66825	1.30074	1.65787	0.203261
	MAP3K7	1.3404	0.94322	0.790955	1.02486	0.16378	1.85532	2.05433	2.28892	2.06619	0.12531	1.75038	1.45464	2.13268	1.77923	0.196263	1.81966	1.53652	1.99815	1.78478	0.134398	1.59071	1.92208	1.39926	1.63735	0.152715
	MAP3K10	1.20776	0.806269	1.02693	1.01365	0.11609	0.93974	0.951538	0.90021	0.930496	0.0155213	1.31798	1.52028	1.22208	1.35345	0.0878901	1.59918	1.16905	1.31616	1.36146	0.126218	0.933249	1.12454	1.10522	1.05434	0.0607999
	MAP3K12	1.19748	0.837987	0.99654	1.01067	0.104016	1.43098	1.07475	1.27544	1.26039	0.103109	1.8908	1.56699	1.36794	1.60858	0.152365	1.48144	1.42603	1.10803	1.3385	0.116338	1.56482	1.71713	1.48968	1.59054	0.0669077
	MAP3K15	1.22802	0.940391	0.865937	1.01145	0.110398	0.96549	1.10216	1.02337	1.03034	0.0396066	1.06314	0.76755	0.873169	0.901287	0.0864802	0.852832	1.0044	0.929375	0.928869	0.0437545	1.07724	0.903962	0.770749	0.917315	0.0887265
	Raf	0.8007	1.217	1.02622	1.01464	0.120316	2.64146	2.57993	2.45264	2.55801	0.0555989	2.59248	2.86261	2.44246	2.63252	0.12293	2.01717	1.83443	2.10721	1.98627	0.0802453	2.11306	2.26158	2.21965	2.1981	0.0442089
	TAO	1.1972	0.975806	0.85599	1.00967	0.0999437	1.74795	1.34506	1.67443	1.58915	0.123876	1.41781	1.52168	1.27603	1.40518	0.0711933	2.10332	1.58301	1.90088	1.8624	0.151428	1.60733	1.89168	1.80208	1.76703	0.0839344
	MAP2K1	0.854615	1.20526	0.970841	1.01024	0.103122	1.80293	1.8704	2.14109	1.93814	0.103327	1.99422	2.216	1.89533	2.03518	0.0948069	1.64548	1.90309	1.54365	1.69741	0.106962	1.77039	1.97362	1.8776	1.87387	0.0586959
	MAP2K4	1.03899	0.807987	1.1912	1.01273	0.111402	1.72697	1.60548	1.6391	1.65718	0.0362195	1.66365	1.54975	1.97474	1.72938	0.12701	1.44217	1.66982	1.58399	1.56533	0.0663765	1.67871	1.43851	1.24629	1.4545	0.125085
	MAP2K6	0.869545	0.941044	1.22208	1.01089	0.107592	1.53095	1.8278	1.65517	1.67131	0.086073	2.10721	1.91126	1.81625	1.9449	0.0856621	1.4907	1.30164	1.56736	1.45323	0.0789591	1.53103	1.79295	1.34475	1.55624	0.129997
	MAP2K7	1.16285	1.0293	0.835474	1.00921	0.0950382	1.54953	1.40218	1.48677	1.47949	0.0426939	1.84378	1.65607	1.42372	1.64119	0.121489	1.30375	1.88906	1.61448	1.60243	0.169071	1.71186	1.70595	1.94411	1.78731	0.0784184
	p38	1.03335	0.834702	1.15936	1.00914	0.0945005	2.16795	2.26099	2.58351	2.33749	0.125911	2.33883	2.66327	2.38973	2.46394	0.100743	1.7415	1.62038	1.40867	1.59018	0.0972599	1.89915	1.8293	1.96974	1.8994	0.0405411
	JNK	0.828745	1.02385	1.17854	1.01038	0.101201	1.94396	1.77522	1.99861	1.90593	0.0672324	2.04202	1.88035	2.27837	2.06691	0.11557	1.84805	2.13613	1.73027	1.90482	0.120551	1.47734	1.34443	1.48144	1.4344	0.0450002
	ERK	1.21448	0.980326	0.839926	1.01158	0.109246	1.90704	2.15	2.19822	2.08508	0.0901044	2.44076	1.86391	2.14256	2.14908	0.166555	1.60919	1.78674	1.8652	1.75371	0.0757283	1.37681	1.61254	1.74997	1.57978	0.108961
	MAPK15	1.1961	0.910249	0.918488	1.00828	0.0939392	0.598463	0.68793	0.771284	0.685892	0.0498995	1.0602	1.63505	1.23485	1.31003	0.17015	0.647671	0.63171	0.983502	0.754294	0.114696	0.952198	0.826641	0.745011	0.841283	0.0602561

## Sheet: figure 1F
	The quantification of representative Western blots (Figure 1E) using ImageJ 1.51 from three biological replicates is shown.
	protein	DBM1AC-S					DBM1AC-R					NIL-R					SZ-R					SH-R
		Bio repeat 1	Bio repeat 2	Bio repeat 3	Mean	SEM	Bio repeat 1	Bio repeat 2	Bio repeat 3	Mean	SEM	Bio repeat 1	Bio repeat 2	Bio repeat 3	Mean	SEM	Bio repeat 1	Bio repeat 2	Bio repeat 3	Mean	SEM	Bio repeat 1	Bio repeat 2	Bio repeat 3	Mean	SEM
	p38	0.941893	0.88014	1.17797	1	0.0907518	2.40562	2.03604	2.58678	2.34281	0.162056	1.80086	1.65822	3.09017	2.18308	0.45541	2.11084	1.64408	1.79402	1.84965	0.137583	1.77771	1.13352	2.43271	1.78131	0.375047
	p-p38	1.04836	0.749171	1.20247	1	0.13307	7.4123	8.25156	10.9012	8.855	1.05139	6.84035	7.54722	12.1135	8.834	1.65255	3.87367	1.86125	4.55873	3.431	0.80951	4.83792	3.58829	8.5003	5.642	1.47389
	JNK	0.849912	0.930512	1.21958	1	0.112226	1.1091	1.33579	2.53111	1.65867	0.441102	1.747	1.38866	2.84851	1.99472	0.439246	0.545885	1.10725	1.95848	1.20387	0.410634	1.33415	0.855327	1.93901	1.37616	0.313536
	p-JNK	0.641248	1.03907	1.31968	1	0.196819	4.44519	2.01765	5.67695	4.0466	1.07498	3.79464	2.9772	5.23997	4.00394	0.661537	3.25646	1.72725	4.74378	3.2425	0.870824	2.0459	1.2731	6.20963	3.17621	1.53303
	ERK	0.771439	1.17526	1.0533	1	0.11958	1.69491	1.80968	2.04784	1.85081	0.103937	1.30471	2.54939	1.8436	1.89924	0.360384	1.89842	2.12939	1.27937	1.76906	0.253764	0.899047	1.62501	2.20988	1.57798	0.379135
	p-ERK	0.852144	1.14628	1.00157	1	0.0849139	4.62492	6.89928	3.08944	4.87121	1.10668	5.23201	7.56746	3.9412	5.58022	1.06119	2.94465	4.61626	1.83944	3.13345	0.80714	1.63776	4.3296	2.73588	2.90108	0.781443

## Sheet: figure 2B
	The abundance changes of qualified phosphoproteins in DBM1Ac-S versus NIL-R strains.
		Log2fold change (NIL-R/DBM1Ac-S)	-Log10(p-value)
		4.3491	1.21544
		4.16249	1.12673
		2.56913	0.894794
		2.26681	1.79611
		-0.329289	3.79665
		-0.846399	1.03071
		2.19042	1.2591
		0.450979	1.49146
		2.17162	1.52228
		1.10328	2.21046
		1.93555	2.52099
		2.00847	2.13016
		1.72361	1.94285
		1.5981	1.46701
		1.19064	1.65782
		3.10197	2.16186
		1.61771	1.16522
		1.53916	2.53447
		1.86364	1.51916
		1.52643	1.97371
		0.99405	2.03321
		1.27323	2.61132
		2.3873	2.13048
		3.16885	1.82622
		2.79579	1.83419
		0.873285	1.58114
		1.18299	1.96861
		1.3381	0.753241
		0.828093	1.30411
		0.937337	0.661741
		0.821983	1.42058
		0.875209	1.49698
		0.755451	2.38468
		1.00389	1.58758
		1.40995	2.27459
		0.92043	1.95583
		-0.406624	0.574131
		1.3633	2.02243
		1.14455	2.08931
		0.920294	3.11857
		0.717648	1.84447
		2.62287	1.42819
		0.994061	1.46024
		2.11451	1.19637
		2.70365	0.858315
		0.324596	2.46132
		-0.017798	1.51565
		-0.282694	0.519321
		1.28882	1.51301
		0.534319	1.82221
		0.426987	1.91885
		0.413375	1.90208
		1.2697	0.537881
		2.07366	1.37808
		1.87129	1.80863
		1.5203	1.69159
		1.52559	1.4588
		1.08131	1.9591
		0.754579	2.03342
		1.77087	1.41885
		0.729492	1.38098
		0.897328	2.62878
		0.967645	1.26171
		0.972658	1.478
		1.28277	0.95279
		1.03714	1.86773
		1.10232	1.57381
		1.04857	2.1804
		0.92703	2.20062
		0.697385	1.54276
		0.949339	1.90266
		1.13253	1.35479
		0.92132	2.03693
		0.624483	0.588496
		-0.387319	0.246197
		0.448444	1.47299
		1.13216	1.3392
		0.722253	1.56637
		1.2797	1.57845
		1.21578	1.42076
		1.17279	1.31323
		0.764777	0.363712
	TAO	1.41782	2.11896
	TAO	1.1098	1.73283
		1.57703	1.06102
		1.22751	1.88057
		0.742129	1.58102
		0.975427	1.41927
		1.5582	1.69562
		1.16867	1.22873
		0.85038	1.76713
		0.946523	1.67967
		0.661881	2.22064
		0.84706	0.703783
		0.733049	1.05356
		1.02827	1.37084
		1.40613	1.29799
		0.999709	1.6939
		0.69713	1.37993
		1.09799	1.4826
		0.760049	1.36955
		0.836554	1.06626
		0.562564	0.724346
		1.69554	1.25986
		2.82876	1.98992
		2.92919	1.48986
		1.16416	1.39929
		1.43291	1.76174
		1.41721	1.48787
		1.73422	1.16973
		0.745961	1.69239
		1.17538	2.19657
		2.09309	0.879388
		1.17615	0.983695
		1.34363	1.76241
		0.73813	1.82801
		0.894727	1.61625
		1.63872	1.52809
		0.845459	1.39029
		0.967769	2.41342
	MAP2K6	1.15441	1.76714
		1.47218	1.60218
		1.04998	2.49738
		1.73239	1.76622
		0.709402	1.15
	MAP3K7	0.72926	1.42531
	ERK	1.48547	2.17223
	p38	1.72896	1.37371
		-1.01469	1.77762
		-3.27969	1.6098
		-2.04952	0.884857
		-2.40461	1.24595
		-0.827802	0.285715
		0.450534	1.85366
		-0.313121	2.45857
		-2.42283	1.78449
		-1.4583	1.31051
		-2.7844	1.19364
		-2.26925	0.903611
		-1.71015	0.839351
		-1.70199	1.08009
		-0.879544	1.16124
		-0.751399	1.05613
		-1.06078	1.91414
		-0.997804	0.489183
		-1.11284	1.13067
		-1.3874	1.53216
		-1.07563	1.62911
		-0.999302	1.20655
		-1.62208	1.37091
		-1.5315	0.972681
		-1.04725	1.52126
		-0.93933	1.97293
		-0.630754	3.37666
		-1.1446	0.947519
		-1.82577	0.818576
		-1.14801	1.57428
		-1.6934	1.65635
		-1.74235	1.29406
		-0.943183	1.54612
		-3.497	1.4897
		-1.34512	1.88349
		-1.59188	0.729126
		-0.797529	1.01939
		-1.03794	1.31748
		-1.47748	0.45158
		-1.20062	0.411081
		-0.813586	0.616218
		-1.31877	1.03376
		-1.31295	1.97532
		-3.31164	1.62057
		-2.85623	2.27346
		-0.858693	1.00992
		-1.17248	1.38231
		-1.56319	0.758618
		-1.16333	0.958964
		-1.06975	1.12636
		-1.33377	1.24328
		-0.7746	1.83124
		-1.3751	1.65256
		-1.33714	1.50741
		-0.780622	1.71872
		-0.647033	2.02474
		-0.85912	1.96329
		-1.1393	1.01983
		-0.599642	1.60464
		-0.688541	1.81026
		-1.18055	2.15217
		-0.84005	1.897
		-0.840598	0.644077
		-0.829913	1.60812
		-0.752956	0.305186
		-0.270044	0.464931
		0.678492	0.185828
		0.289153	1.06609
		-1.35471	1.21219
		-1.52402	1.04321
		-0.952137	0.769545
		-1.00623	1.09119
		-1.36874	1.75386
		-1.07231	2.08837
		-0.813232	1.44213
		-1.04994	1.52923
		-0.846771	2.1967
		-0.55711	0.552317
		-1.21384	2.01509
		-1.03621	0.859336
		-0.971146	1.79896
		-0.877285	1.66784
		-1.15381	1.5266
		-0.695639	1.90265
		-1.10537	1.85086
		-0.816108	1.94091
		-0.808439	1.45885
		-0.605604	2.26534
		-0.653189	2.45059
		-1.01888	1.35112
		-1.13643	1.46163
		-1.0488	0.622348
		-0.906691	0.773664
		-1.81364	1.89832
		-1.24209	1.36669
		-1.01032	0.467462
		-1.3465	2.16348
		-0.901833	0.985877
		-0.989049	1.02496
		-1.19184	2.48269
		-2.09191	1.94716
		-1.02711	1.98189
		-1.68624	1.44671
		-1.49262	1.68415
		-1.30595	1.03353
		-1.09245	1.49248
		-0.675498	2.06174
		-0.702029	1.89309
		-1.17996	1.90624
		-0.791612	1.41904
		-0.867888	1.311
		-0.903127	1.1692
		-1.29791	1.80981
		-3.36821	1.51455
		-3.2231	1.94019
		-0.639605	1.39969
		-0.924861	1.46199
		-0.825067	1.65244
		-1.10785	1.85409
		-0.357553	0.263845
		-0.141643	0.0829551
		0.112128	0.0614916
		1.02534	2.97639
		0.908421	1.82034
		0.0650048	0.393771
		-0.405247	0.937812
		-0.583415	0.680329
		-0.247132	0.717836
		-0.333459	0.68802
		-0.065833	0.0931091
		-0.16085	0.399023
		0.544038	0.758308
		-0.412981	1.12891
		1.08579	0.543412
		0.836034	2.09495
		0.707829	0.709515
		-0.734084	0.72702
		-0.49165	1.37145
		-0.243657	0.730552
		-0.356093	1.44707
		-0.4106	1.60154
		0.29159	1.3268
		-0.755561	0.845829
		0.613567	0.476735
		0.264168	1.43893
		-0.255021	0.204724
		0.941111	0.905747
		0.488121	1.36283
		0.252735	1.03281
		0.342417	0.51073
		-0.320702	2.17044
		-1.56547	0.885133
		0.197209	0.246506
		-0.161573	0.6277
		-0.731434	0.616848
		-0.189258	2.85888
		0.489601	0.707076
		0.402487	0.353296
		0.948767	2.34144
		-0.600522	0.900628
		-0.455669	1.51371
		-0.288409	0.295183
		0.59924	0.686459
		-0.418276	0.530571
		-0.745417	1.17955
		-0.139605	0.806244
		-0.201596	1.01678
		-0.40783	1.32674
		-0.470822	1.72532
		-0.352339	1.39627
		-0.106972	1.79294
		0.188466	0.679013
		-0.261167	0.317426
		-0.201942	0.337701
		0.178479	0.652972
		0.731239	1.0657
		-0.44718	0.459885
		-0.005254	0.016601
		-0.43964	1.08435
		-0.410033	1.04196
		0.369453	0.390318
		0.20477	0.852302
		0.0826277	1.12266
		0.52821	0.752207
		0.197733	0.884278
		0.492212	1.82557
		0.818894	1.61225
		0.514885	1.70685
		0.518509	1.89478
		-0.205211	0.720061
		-0.225274	1.44486
		0.133657	0.949825
		-0.082748	0.0858814
		0.101816	0.149571
		0.419958	0.601533
		0.723626	0.397867
		-0.34747	1.03943
		0.175001	0.225216
		0.422603	1.07965
		0.247235	0.955709
		-0.188401	1.24264
		-0.637228	1.16873
		-0.729961	1.25728
		0.467685	2.48441
		0.330037	1.56656
		1.02723	0.882652
		0.783729	1.0663
		0.803891	1.17892
		-0.329552	0.401405
		-0.524789	0.310623
		-0.490679	0.629184
		-0.634988	1.04449
		0.416224	0.812096
		0.552472	0.605481
		-1.18705	1.72215
		0.596114	1.55701
		-0.178186	0.422013
		-0.358511	1.53486
		-0.079167	1.37817
		-0.518634	3.24671
		0.801515	1.38309
		0.970262	2.12263
		0.088807	0.241609
		1.46663	1.86822
		1.81205	1.37177
		0.576275	1.1797
		0.421576	1.43135
		-2.17315	1.2506
		-1.51789	2.6372
		0.647205	0.436866
		0.298747	1.6973
		-0.319117	2.22785
		0.663295	1.43475
		-0.933997	0.758089
		0.761119	0.377904
		0.558291	0.531777
		-1.27817	0.80795
		-0.290511	1.59203
		0.932894	0.342255
		-1.09101	1.51926
		1.37555	2.21105
		1.74452	1.6071
		1.05808	1.77973
		1.9663	3.59542
		-1.78515	1.65962
		0.481602	0.881581
		-0.535851	1.33682
		-0.713978	0.617575
		1.02323	1.07965
		0.959075	0.964592
		-0.498964	1.48677
		0.087846	0.396503
		-0.87285	0.498572
		-0.482257	1.15667
		-0.61893	1.27781
		-0.335216	0.443292
		-0.633023	1.03232
		1.2455	1.45648
		-0.369496	1.18172
		-0.298228	1.08906
		-0.484539	1.38702
		-0.187652	2.55879
		0.196215	0.812781
		0.172748	0.433996
		-0.244296	1.66882
		0.534574	1.47116
		0.716974	1.27022
		0.443302	1.43126
		2.60194	1.59498
		1.2396	0.890218
		-0.372094	1.51499
		0.222104	1.01174
		-0.478007	1.37287
		0.357675	0.468134
		-0.96032	0.819341
		0.218713	1.02407
		0.167808	0.52486
		0.397727	1.89499
		-0.397684	1.32628
		-0.487607	1.46438
		0.19646	0.228398
		-0.530827	1.43206
		-1.15025	0.652426
		0.787597	0.294543
		0.547429	1.12559
		1.17327	0.457942
		0.745167	0.942411
		0.900621	2.53079
		-0.892613	0.597052
		-0.332037	0.914987
		-0.683186	0.667116
		-0.20393	1.56359
		-0.423616	0.332847
		0.414533	0.568478
		-0.870903	0.325638
		-0.518641	0.775397
		0.811206	0.504219
		0.926677	0.755958
		0.548987	0.960871
		0.265124	1.50955
		-0.312827	1.67983
		0.390257	1.1541
		0.113587	1.33147
		-0.718357	1.18963
		0.3935	2.38742
		-0.38806	1.76492
		-0.187105	1.85998
		-0.19451	1.08905
		0.985999	0.744602
		0.327502	0.516411
		-0.359213	1.73222
		-1.20196	1.07911
		-0.274847	1.62022
		-0.297301	1.17361
		-0.341689	1.85632
		0.0288392	1.28939
		0.238005	1.60582
		0.309198	1.43702
		-0.227925	1.32229
		-1.06166	0.800214
		-0.520465	1.85723
		-0.362303	0.633006
		0.338137	0.850719
		-0.884988	0.563763
		-0.931801	0.625816
		-0.175757	0.173002
		-0.702277	1.22853
		-0.97983	0.575108
		0.307635	1.54918
		0.0777228	1.61496
		0.339398	0.344667
		0.816277	0.735013
		-0.62537	0.869158
		-1.43256	1.06117
		-0.509677	2.48133
		0.706092	1.2065
		-0.390401	0.890891
		0.860936	0.29169
		-0.966143	0.552372
		0.700091	0.284285
		-0.477567	0.793145
		-0.701129	0.441107
		-0.559938	1.81666
		-0.545014	2.65781
		-0.464682	1.90378
		-0.413552	0.716136
		1.179	0.792508
		0.299542	0.939143
		-0.607469	0.432801
		0.877919	1.87278
		0.190669	0.572654
		-0.755264	0.725614
		0.860205	0.358403
		0.858732	1.25186
		0.241815	0.217276
		0.361321	1.67129
		-0.314107	0.970132
		-1.40577	0.829587
		0.219656	0.379333
		-0.232774	0.793351
		-0.31416	1.5294
		-0.546269	1.99491
		-0.756472	0.373104
		0.788382	0.825402
		0.373507	1.42178
		-0.561463	1.06442
		-0.464495	0.521703
		-0.512138	1.01133
		-0.337635	0.729688
		0.611054	1.36559
		-0.361207	0.17141
		-0.855604	0.526608
		-0.541081	1.16943
		-0.43734	1.42859
		0.0451481	1.84578
		0.251004	1.9083
		1.84422	2.21706
		-1.10327	0.874522
		-1.37563	0.78956
		-0.649978	0.516403
		-0.816496	0.455053
		-0.262266	0.430844
		-0.446547	0.78374
		-0.271369	2.91385
		-1.01808	1.10913
		-0.315529	2.27878
		-0.328432	1.68929
		1.17071	0.464872
		-0.842157	0.404377
		-0.389919	2.09875
		-0.999594	1.22271
		0.510532	1.05248
		1.10822	1.19299
		0.474125	1.55242
		0.561777	1.33044
		-0.687485	1.14065
		-0.62598	0.684817
		0.808137	0.835893
		-1.8291	1.04772
		0.143572	0.301726
		-1.29225	0.854897
		0.507242	0.9967
		0.195407	0.378576
		-0.423287	2.05078
		-1.0599	0.805705
		0.2316	1.39716
		0.0611499	0.0759706
		0.927777	0.53436
		-1.21473	1.12857
		-0.783072	0.56506
		0.458708	0.568329
		-0.306437	0.857649
		0.131835	0.469742
		0.818507	0.661002
		0.864889	0.583561
		1.06663	0.749077
		-0.318973	0.499266
		-0.686356	0.704248
		0.558116	1.05337
		0.273016	1.10629
		0.461952	2.40552
		-0.7977	0.585696
		0.197132	1.16617
		0.555858	0.951838
		-0.579235	1.67667
		0.227605	0.739376
		-0.736315	0.935334
		0.292889	0.221442
		1.2261	1.12324
		-0.951903	0.554703
		-0.30015	0.526467
		-0.454659	1.70693
		-0.398058	0.849965
		0.422448	1.06498
		-0.194567	1.34498
		-0.535076	2.22373
		0.710828	1.25974
		0.942133	0.826617
		0.243346	0.223323
		-0.398854	0.462469
		0.364146	0.357868
		0.704406	0.760066
		-0.516724	0.368405
		-0.364468	1.78171
		-0.321521	1.71947
		0.313561	0.702553
		-0.840573	0.979721
		-1.00545	0.952327
		-0.280745	0.11945
		0.27707	0.216765
		-0.537996	0.577993
		-0.521175	0.70909
		-0.425606	0.286052
		-0.644736	1.18812
		0.781793	0.613862
		-0.437999	2.58913
		-0.660125	0.977955
		-0.796557	0.651819
		-0.671086	0.578273
		-0.364255	1.02908
		0.128393	0.287087
		-1.25626	0.837262
		-0.217417	1.48439
		0.643612	0.967465
		-0.873166	0.840339
		-0.457128	1.73543
		0.520571	0.617388
		0.42545	0.709986
		0.397595	1.486
		-0.309435	2.0457
		-0.231639	2.4194
		0.62075	0.420613
		-0.983435	0.881318
		-0.548469	1.75837
		0.320949	0.210901
		0.271845	1.2655
		0.378629	0.984412
		0.489581	0.557533
		0.983065	1.16921
		-1.14345	0.591033
		-0.572743	0.239821
		0.46472	0.658426
		-0.320934	0.382315
		0.100153	0.546798
		0.692461	1.00207
		0.729264	0.513155
		1.43957	0.867674
		-0.634948	0.718413
		-0.566671	0.847669
		-0.241471	0.173858
		0.243374	0.64758
		-0.211133	1.46177
		0.345024	0.427523
		-0.809258	1.09751
		0.314513	0.800356
		1.08106	0.740308
		0.471081	1.2145
		-0.471873	1.5181
		0.195691	0.70345
		-0.573467	0.361379
		0.599557	0.54493
		1.09086	0.903379
		1.31118	0.730536
		-0.923161	1.06163
		-0.724965	0.498254
		-0.564702	0.351904
		-0.895535	0.91772
		-0.513876	1.07763
		0.692397	0.711709
		0.39038	0.747831
		-0.528848	1.49726
		0.757986	0.944548
		0.953215	0.9757
		0.170077	0.176796
		-0.293573	0.567873
		0.987105	0.770265
		0.464323	0.279676
		-0.331284	1.30777
		0.714022	1.98495
		-0.292222	0.950412
		-1.17857	0.952997
		0.255637	0.382592
		-0.173848	0.382614
		-1.06245	0.915414
		-0.419259	1.33679
		-0.484776	2.47895
		0.33825	0.280875
		0.789871	0.628159
		0.539805	0.457355
		0.583348	0.762325
		-0.208189	0.938654
		-1.45426	1.25935
		0.392218	1.69558
		-0.77952	1.26779
		0.932275	0.579038
		-1.22341	0.986645
		0.161945	0.925168
		-1.00853	1.02025
		0.279915	0.506485
		0.438753	2.13327
		1.33263	1.19653
		-0.352877	0.380291
		-0.557057	1.19634
		1.13892	0.737806
		0.298306	1.5301
		-0.299996	1.49177
		0.257885	0.818594
		0.67102	0.770281
		0.956743	1.12891
		1.29427	1.04869
		-0.548988	1.34038
		-0.466172	1.22542
		-0.863741	0.435134
		0.86944	1.19764
		-0.74555	1.12075
		1.33331	0.914562
		0.280826	1.09988
		-0.81954	1.25625
		-0.490336	0.248239
		0.654293	0.286255
		-0.453901	1.45406
		-0.550981	0.357106
		-1.27739	1.24863
		0.605214	0.298424
		-0.767414	0.927298
		-0.146592	0.0929013
		-0.20955	0.445202
		-0.349189	0.184725
		0.83129	0.515317
		-0.516942	1.2871
		-1.2157	0.397362
		-0.372986	0.840293
		1.588	0.427222
		0.2256	0.854823
		-0.4796	1.22955
		0.762941	0.415732
		-0.632716	0.719224
		0.372764	0.297228
		-0.032706	2.99138
		1.1746	1.50243
		0.26208	0.659884
		0.396369	0.527327
		1.06182	2.83703
		1.30734	1.4846
		1.32156	0.728605
		-0.552769	1.22998
		-1.24561	1.24059
		-0.111663	0.190785
		0.0183039	0.047692

## Sheet: figure 2C
	GO term enrichment for the significantly changed phosphoproteins.
	Term	Input number	Corrected P-Value(FDR)
	cell	109	7.19264e-33
	membrane	74	1.22792e-19
	macromolecular complex	40	2.7887e-09
	organelle	92	2.80106e-23
	cytosol	42	1.40525e-14
	nucleus	59	6.73707e-15
	cell periphery	52	7.35026e-16
	cytoskeleton	23	3.1885e-07
	plasma membrane	51	1.63241e-15
	cell junction	18	1.90065e-07
	hydrolase activity	23	6.25142e-06
	nucleoside-triphosphatase activity	13	5.37116e-06
	transferase activity	20	0.000109546
	kinase activity	14	3.45368e-06
	transmembrane transporter activity	22	9.77529e-12
	protein binding	77	4.25136e-17
	ion binding	23	0.011432
	ATP binding	27	8.54759e-13
	nucleic acid binding	36	6.0399e-09
	RNA binding	26	3.6972e-11
	small molecule binding	40	1.84981e-17
	signal transduction	31	0.00154842
	response to stimulus	55	1.72732e-09
	cellular component organization	59	8.65762e-18
	regulation of cellular process	62	1.84899e-09
	cellular metabolic process	74	6.29221e-17
	nitrogen compound metabolic process	55	1.12163e-12
	regulation of metabolic process	44	3.60082e-08
	biosynthetic process	49	1.22412e-10
	primary metabolic process	75	1.14816e-17
	organic substance metabolic process	76	3.10087e-17
	macromolecule metabolic process	67	5.41158e-15
	ion transport	26	3.20973e-12
	transmembrane transport	25	2.80513e-12
	organic substance transport	38	2.67074e-15
	cellular protein modification process	32	3.20057e-07
	translation	11	3.7408e-05
	viral process	19	6.58369e-09
	RNA metabolic process	39	4.8479e-09
	cell cycle process	15	7.93983e-05

## Sheet: figure 2D
	KEGG pathway enrichment for the significantly changed phosphoproteins
	Term	Input number	Corrected P-Value(FDR)
	MAPK signaling pathway	7	0.000143443
	Cell cycle	4	0.00358917
	RNA transport	6	0.000165563
	NOD-like receptor signaling pathway	4	0.000325746
	Sphingolipid signaling pathway	5	0.00035722
	FoxO signaling pathway	5	0.000531451
	Ribosome	5	0.000602916
	Tight junction	5	0.00061789
	GnRH signaling pathway	4	0.00145175
	Fc gamma R-mediated phagocytosis	4	0.00154683
	Inflammatory mediator regulation of TRP channels	4	0.00181907
	Progesterone-mediated oocyte maturation	4	0.00181907
	Aldosterone-regulated sodium reabsorption	3	0.00197948
	Toll-like receptor signaling pathway	4	0.00229717
	TNF signaling pathway	4	0.00260176
	ABC transporters	3	0.00271093
	Rap1 signaling pathway	5	0.00297576
	Spliceosome	4	0.00452983
	Fc epsilon RI signaling pathway	3	0.00681702
	mTOR signaling pathway	4	0.00686009
	Adherens junction	3	0.00821584
	cGMP-PKG signaling pathway	4	0.00859043
	Estrogen signaling pathway	3	0.0157927
	PI3K-Akt signaling pathway	5	0.0162896
	Glucagon signaling pathway	3	0.0167683
	T cell receptor signaling pathway	3	0.0178511
	Cholinergic synapse	3	0.0202631
	Glutamatergic synapse	3	0.0214944
	Thyroid hormone signaling pathway	3	0.0231173
	Oocyte meiosis	3	0.0253697
	AMPK signaling pathway	3	0.0262133
	Pathways in cancer	5	0.0266641
	Pyruvate metabolism	2	0.027502
	Insulin signaling pathway	3	0.0327662
	Glycerolipid metabolism	2	0.0484044
	Long-term depression	2	0.0496866
	Longevity regulating pathway - multiple species	2	0.0543302
	Calcium signaling pathway	3	0.0556318
	Long-term potentiation	2	0.0557644
	Chemokine signaling pathway	3	0.0573726
	RIG-I-like receptor signaling pathway	2	0.0592602
	B cell receptor signaling pathway	2	0.0619898
	cAMP signaling pathway	3	0.0638484
	Focal adhesion	3	0.0662442
	Antigen processing and presentation	2	0.0662442
	Aldosterone synthesis and secretion	2	0.0688588
	EGFR tyrosine kinase inhibitor resistance	2	0.0688588
	ErbB signaling pathway	2	0.0746708
	Gap junction	2	0.0746708
	Salivary secretion	2	0.0749331
	Metabolic pathways	8	0.0750618
	Protein digestion and absorption	2	0.0761421
	mRNA surveillance pathway	2	0.0785846
	NF-kappa B signaling pathway	2	0.0789332
	Longevity regulating pathway	2	0.0793604
	Circadian entrainment	2	0.0804948
	Glycerophospholipid metabolism	2	0.0804948
	Endocrine resistance	2	0.0830694
	Phosphatidylinositol signaling system	2	0.0830694
	Melanogenesis	2	0.0851895
	HIF-1 signaling pathway	2	0.0867502
	Fatty acid biosynthesis	1	0.0897537
	Endocytosis	3	0.0920816
	Insulin resistance	2	0.0923595
	Serotonergic synapse	2	0.094611
	Carbon metabolism	2	0.0956605
	Neurotrophin signaling pathway	2	0.101417

## Sheet: figure 3A
	The relative expression of different MAPK genes post-RNAi.
	Treatment		Gene
			MAP4K4	MAP3K7	TAO	Raf	MAP2K1	MAP2K4	MAP2K6	MAP2K7	p38	JNK	ERK
	dsMAP4K4	Bio repeat 1	0.463294	0.99516	0.974229	0.882499	0.95022	0.908148	0.893579	1.0156	1.07326	1.27642	0.850274
		Bio repeat 2	0.61005	0.908778	0.956829	1.27958	1.1642	0.99585	1.01373	1.2443	0.880869	0.967343	1.07923
		Bio repeat 3	0.34484	1.14314	1.21027	1.05751	1.15375	1.11419	1.19554	0.931956	0.827023	1.12124	1.05592
		Mean	0.472728	1.01569	1.04711	1.07319	1.08939	1.00606	1.03428	1.06395	0.927051	1.12167	0.995141
		SEM	0.0767047	0.0684285	0.081736	0.114895	0.0696499	0.059699	0.0877737	0.0933505	0.0747389	0.0892222	0.0727451
	dsMAP3K7	Bio repeat 1	1.20247	0.452503	1.2443	0.981232	0.815261	1.29594	1.00116	1.15136	1.06511	0.755812	1.00347
		Bio repeat 2	0.905006	0.385553	0.96215	1.27427	1.23999	1.17446	1.1287	1.3588	1.14314	1.18353	1.09354
		Bio repeat 3	0.945402	0.361985	1.10906	1.07376	0.937138	1.05336	0.982594	0.9675	0.694478	0.851513	1.11111
		Mean	1.01763	0.400013	1.10517	1.10975	0.997464	1.17459	1.03748	1.15922	0.967575	0.930286	1.06937
		SEM	0.0931544	0.0271124	0.0814727	0.086485	0.126266	0.0700268	0.0459233	0.113027	0.138394	0.129602	0.0333383
	dsTAO	Bio repeat 1	0.93045	1.03886	0.306792	0.901042	1.16178	1.35754	0.97243	1.30707	0.910039	1.01826	1.21841
		Bio repeat 2	0.961927	0.89131	0.515603	1.26898	0.964821	1.01115	0.955062	0.913409	1.12896	1.186	0.985549
		Bio repeat 3	1.11806	1.15029	0.412748	1.16851	1.04054	1.10573	1.34973	0.947589	0.915099	0.832833	0.852044
		Mean	1.00348	1.02682	0.411714	1.11284	1.05571	1.15814	1.09241	1.05602	0.984701	1.01236	1.01867
		SEM	0.0580072	0.0750034	0.0602808	0.1098	0.0573602	0.103372	0.128758	0.12591	0.0721466	0.101992	0.107049
	dsRaf	Bio repeat 1	0.98214	1.11806	1.00023	0.3599	0.970186	1.09733	0.939306	1.18701	1.06807	0.861606	1.06142
		Bio repeat 2	1.12117	1.02101	1.06609	0.464473	1.27486	1.15269	1.26109	1.0149	0.97942	1.18764	0.924663
		Bio repeat 3	1.24574	1.29864	1.16581	0.486215	0.87196	1.32593	1.27427	1.29894	0.945402	1.02819	0.948027
		Mean	1.11635	1.1459	1.07738	0.436863	1.039	1.19198	1.15822	1.16695	0.997629	1.02581	0.978038
		SEM	0.0761323	0.0813439	0.0481306	0.03899	0.121289	0.0688522	0.109523	0.0826071	0.0365616	0.094126	0.0422347
	dsMAP2K1	Bio repeat 1	0.929161	0.726986	0.882907	0.884336	0.339229	0.852044	1.12168	0.91658	1.04608	0.973397	1.05482
		Bio repeat 2	0.972655	0.924023	0.968171	0.891105	0.420545	1.10191	1.28046	0.89834	0.95396	1.27907	0.806642
		Bio repeat 3	1.25963	1.1274	1.165	1.10394	0.547273	1.11342	0.826259	1.39313	0.963262	1.03893	1.19251
		Mean	1.05382	0.926136	1.00536	0.959795	0.435683	1.02246	1.07614	1.06935	0.987769	1.09713	1.01799
		SEM	0.103671	0.115594	0.08353	0.072101	0.0605321	0.0852713	0.133081	0.161977	0.0292815	0.0929164	0.112902
	dsMAP2K4	Bio repeat 1	0.888843	0.988971	0.816958	0.818847	1.25469	0.283417	0.979873	0.78531	0.886996	0.840955	0.952638
		Bio repeat 2	1.04754	1.0196	1.05946	1.17663	1.17881	0.513345	0.919975	1.16905	0.977386	1.23893	1.09962
		Bio repeat 3	1.06659	1.15509	0.964153	1.06191	1.18701	0.342458	1.14287	1.04923	1.01115	1.08907	0.831622
		Mean	1.00099	1.05455	0.946858	1.01913	1.20684	0.37974	1.01424	1.0012	0.958511	1.05632	0.961292
		SEM	0.0563418	0.0510388	0.0705373	0.105476	0.0240437	0.0689423	0.0666005	0.113349	0.0370623	0.116048	0.0774841
	dsMAP2K6	Bio repeat 1	0.869345	0.95396	0.987829	1.20804	0.897717	1.12039	0.385197	0.919763	0.879649	0.825363	1.04681
		Bio repeat 2	1.03526	0.829895	0.879852	0.95705	0.880462	0.896888	0.440638	0.951538	1.01677	1.13296	0.916369
		Bio repeat 3	1.25876	1.24487	1.02978	1.00812	1.15215	0.890693	0.333017	1.23742	1.08673	1.03033	0.910039
		Mean	1.05446	1.00958	0.96582	1.05774	0.976778	0.969323	0.386284	1.03624	0.994386	0.996217	0.957739
		SEM	0.112823	0.12298	0.044657	0.0765836	0.0878293	0.0755541	0.0310724	0.101007	0.0608196	0.0904193	0.044573
	dsMAP2K7	Bio repeat 1	0.935623	1.11188	0.976934	1.19141	0.817524	0.873573	0.812628	0.362068	0.860353	0.866097	1.02059
		Bio repeat 2	0.880869	1.19582	0.953519	0.887406	0.848116	1.11265	1.01443	0.389402	1.03383	1.10122	0.865737
		Bio repeat 3	1.20247	1.37554	1.16097	1.20637	1.14182	1.09885	0.953739	0.439012	0.992404	0.966003	1.37623
		Mean	1.00632	1.22775	1.03048	1.09506	0.93582	1.02836	0.926932	0.396828	0.962196	0.977773	1.08752
		SEM	0.0993398	0.0777689	0.0655977	0.103916	0.103377	0.0774955	0.0597769	0.02252	0.052307	0.0681283	0.15112
	dsp38	Bio repeat 1	0.951978	0.977386	0.877416	0.844206	1.00023	0.871154	0.99424	0.95418	0.328736	0.872121	0.894902
		Bio repeat 2	1.03814	0.940174	1.04198	1.05531	0.889048	0.965936	1.05385	0.866537	0.48063	1.18257	0.801742
		Bio repeat 3	1.13997	1.12272	1.02906	1.33484	1.28818	1.29235	1.19969	1.18866	0.370103	1.09566	1.41296
		Mean	1.04336	1.01343	0.982822	1.07812	1.05915	1.04315	1.08259	1.00312	0.393156	1.05012	1.03654
		SEM	0.0543324	0.0556929	0.0528345	0.142092	0.118926	0.127571	0.0610261	0.0961546	0.045338	0.0924656	0.190126
	dsJNK	Bio repeat 1	0.928517	0.992404	1.03264	0.816014	1.07202	0.959264	0.940609	0.845182	0.834509	0.332771	0.939133
		Bio repeat 2	1.09885	0.893166	1.15215	1.0502	0.977612	1.12194	1.13184	1.24085	1.089	0.461666	1.05424
		Bio repeat 3	1.21588	1.21841	1.24171	1.17256	1.13315	1.18099	0.97041	1.058	1.1704	0.389088	1.18898
		Mean	1.08108	1.03466	1.14217	1.01293	1.06093	1.0874	1.01429	1.04801	1.0313	0.394508	1.06079
		SEM	0.0834289	0.0962378	0.0605616	0.104601	0.0452402	0.0662969	0.0594022	0.11433	0.101163	0.0373073	0.0721988
	dsERK	Bio repeat 1	1.02243	0.946058	0.977612	0.992175	0.985094	1.06142	0.85599	0.921677	0.808713	0.961328	0.54564
		Bio repeat 2	0.875998	0.946714	0.898963	0.850078	0.93002	0.871758	1.00185	0.917216	0.952638	1.0808	0.37715
		Bio repeat 3	1.18509	1.06881	1.08098	0.971756	1.10445	0.911933	1.29654	1.1642	1.11729	1.26584	0.374419
		Mean	1.02784	0.987192	0.98585	0.938003	1.00652	0.948372	1.05146	1.00103	0.959546	1.10266	0.432403
		SEM	0.0892689	0.0408072	0.0527036	0.0443561	0.0514821	0.0577033	0.129572	0.0815932	0.0891446	0.0885831	0.0566239

## Sheet: figure 3D
	The expression level of resistance-related midgut genes post-RNAi.
	Treatment		Gene
			ALP	APN1	APN3a	APN5	APN6	ABCB1	ABCC1	ABCC2	ABCC3	ABCG1
	Buffer	Bio repeat 1	1.2008	1.28343	0.889254	0.749327	1.11368	1.20832	0.861029	0.99539	1.23485	0.815115
		Bio repeat 2	1.00765	0.844986	1.09253	1.05385	0.918488	1.02527	0.982639	1.19527	0.978289	1.03158
		Bio repeat 3	0.82645	0.922103	1.0293	1.26634	0.977612	0.807201	1.18192	0.840508	0.827788	1.18927
		Mean	1.01164	1.01684	1.00369	1.02317	1.00326	1.0136	1.00853	1.01039	1.01364	1.01199
		SEM	0.108085	0.13514	0.0600603	0.150035	0.0577876	0.115939	0.0935337	0.102684	0.11883	0.108452
	dsEGFP	Bio repeat 1	1.06216	1.28967	0.791503	1.175	1.17718	1.18181	0.764185	1.00092	1.10216	0.92142
		Bio repeat 2	1.23885	0.871758	1.03144	1.09784	0.859955	0.993092	1.09106	0.862941	0.93131	1.12434
		Bio repeat 3	0.817335	0.770571	0.89606	0.689521	0.880462	0.817335	1.11607	1.03694	1.1191	0.795027
		Mean	1.03945	0.977333	0.906336	0.987455	0.972532	0.997413	0.990438	0.966935	1.05086	0.946928
		SEM	0.122209	0.158876	0.0694556	0.150623	0.102494	0.105237	0.113357	0.0530266	0.0599722	0.0959156
	dsp38	Bio repeat 1	2.4777	2.59908	1.79709	0.584659	0.815261	1.5977	0.41729	3.75635	2.8232	1.98767
		Bio repeat 2	2.11844	3.20206	2.02184	0.468352	0.732212	1.46206	0.487148	3.83528	2.56744	2.52464
		Bio repeat 3	2.7057	2.52275	2.38943	0.624021	0.933896	1.16393	0.565318	3.32495	2.85469	2.00655
		Mean	2.43394	2.77463	2.06945	0.559011	0.827123	1.4079	0.489919	3.63886	2.74845	2.17295
		SEM	0.170933	0.214847	0.172642	0.0467316	0.0585224	0.128116	0.0427542	0.158601	0.0909557	0.175927
	dsJNK	Bio repeat 1	0.985549	1.12272	1.16689	0.270869	0.328356	1.48452	1.16401	1.36257	1.58813	2.58843
		Bio repeat 2	1.40056	1.46104	1.46883	0.342142	0.498385	1.73388	0.795389	1.67288	1.81924	3.11466
		Bio repeat 3	1.31677	1.91322	1.79585	0.407442	0.490843	2.08638	0.778065	1.61814	1.48899	2.96098
		Mean	1.23429	1.49899	1.47719	0.340151	0.439195	1.76826	0.912488	1.5512	1.63212	2.88802
		SEM	0.126701	0.228984	0.181614	0.0394378	0.0554621	0.174589	0.12586	0.0956265	0.0978381	0.15623
	dsERK	Bio repeat 1	1.71451	2.2974	1.79585	0.268998	0.27269	1.47836	0.299813	3.45655	1.32862	0.783538
		Bio repeat 2	1.56957	2.45888	1.69193	0.336497	0.384041	1.87774	0.391785	3.13689	1.55287	0.910086
		Bio repeat 3	1.77769	2.73967	2.33216	0.410845	0.417351	1.99723	0.525271	3.88424	1.23742	0.830513
		Mean	1.68726	2.49865	1.93998	0.33878	0.358027	1.78445	0.405623	3.49256	1.37297	0.841379
		SEM	0.061604	0.129211	0.198372	0.0409637	0.0437388	0.15688	0.0654509	0.216493	0.0937224	0.0369331
	dsp38+dsJNK	Bio repeat 1	2.11902	2.7683	2.51519	0.32279	0.400627	1.84165	0.457497	3.43268	2.41385	4.0141
		Bio repeat 2	2.48975	3.70892	2.28733	0.230473	0.303198	2.06623	0.405598	3.89692	3.01746	3.92604
		Bio repeat 3	2.89989	3.42713	2.88919	0.291318	0.50921	2.36035	0.565302	3.5304	3.05958	4.89421
		Mean	2.50289	3.30145	2.56391	0.281527	0.404345	2.08941	0.476132	3.62	2.83029	4.27812
		SEM	0.225513	0.278711	0.175441	0.0270956	0.0594996	0.150183	0.0470346	0.141304	0.208579	0.309093
	dsp38+dsERK	Bio repeat 1	2.9019	4.10391	2.53796	0.305378	0.294703	1.9066	0.284368	5.10649	2.33809	1.77655
		Bio repeat 2	2.35023	3.78948	3.18582	0.239761	0.301104	1.91189	0.370651	5.15629	2.94922	1.78642
		Bio repeat 3	2.77214	3.01258	2.61293	0.289908	0.415331	2.08638	0.237456	4.44546	3.38542	2.47783
		Mean	2.67476	3.63532	2.7789	0.278349	0.337046	1.96829	0.297492	4.90275	2.89091	2.0136
		SEM	0.166533	0.324332	0.204609	0.0198041	0.0391861	0.0590642	0.0390059	0.229095	0.303738	0.232131
	dsJNK+dsERK	Bio repeat 1	1.86736	2.85601	2.35327	0.215486	0.238049	1.91587	0.302107	4.19402	1.76765	3.28769
		Bio repeat 2	1.74352	3.47979	2.52392	0.236788	0.287639	2.247	0.373229	3.62589	1.49727	2.44371
		Bio repeat 3	1.6747	3.52592	3.01815	0.310716	0.315855	2.29104	0.451292	2.95946	1.67636	2.21004
		Mean	1.76186	3.28724	2.63178	0.25433	0.280515	2.1513	0.375543	3.59312	1.64709	2.64715
		SEM	0.056368	0.216027	0.199369	0.0288557	0.0227412	0.1184	0.0430814	0.356763	0.0794125	0.327298
	dsp38+dsJNK+dsERK	Bio repeat 1	2.54206	4.34092	2.67153	0.155681	0.196055	2.48113	0.284428	5.08671	3.10444	3.53589
		Bio repeat 2	2.65682	3.87716	3.1181	0.243445	0.245762	2.53151	0.348718	5.69357	2.69509	4.61418
		Bio repeat 3	2.97523	3.37059	3.33264	0.213849	0.341589	2.17046	0.220238	4.20858	2.38392	4.10128
		Mean	2.7247	3.86289	3.04076	0.204325	0.261135	2.39437	0.284461	4.99629	2.72782	4.08379
		SEM	0.129569	0.280201	0.194725	0.0257788	0.0427093	0.112896	0.0370891	0.431057	0.20864	0.311398
	dsMAP2K1	Bio repeat 1	1.43495	2.52625	2.43288	0.300965	0.290042	1.54328	0.547197	2.91265	1.66363	0.738196
		Bio repeat 2	1.76908	2.23303	2.05718	0.336964	0.334096	1.73748	0.412405	3.27236	1.29086	1.0239
		Bio repeat 3	1.43993	2.82843	2.46855	0.430972	0.387786	2.01531	0.348718	2.47141	1.31434	0.753185
		Mean	1.54799	2.52924	2.31954	0.3563	0.337308	1.76536	0.436107	2.88547	1.42294	0.838427
		SEM	0.110556	0.171884	0.131584	0.0387552	0.028262	0.136973	0.0585088	0.231615	0.120534	0.0928376
	dsMAP2K4	Bio repeat 1	0.911301	1.12194	1.26021	0.250984	0.35388	1.40347	1.1236	1.4787	2.32678	2.55988
		Bio repeat 2	1.27899	1.60659	1.65252	0.333479	0.382978	2.07484	0.888925	1.52555	1.89124	2.71711
		Bio repeat 3	1.13288	1.32134	1.32012	0.321005	0.44176	1.60436	0.774391	1.2086	1.58264	2.33444
		Mean	1.10772	1.34996	1.41095	0.301822	0.392873	1.69422	0.928973	1.40429	1.93355	2.53714
		SEM	0.106884	0.140635	0.122016	0.0256731	0.0258465	0.198947	0.102779	0.0987743	0.215853	0.111052
	dsMAP2K6	Bio repeat 1	2.88786	2.65185	1.69427	0.401276	0.790772	1.22264	0.431411	2.66167	2.95331	1.93063
		Bio repeat 2	2.11111	3.37995	2.07005	0.517872	0.690797	1.60436	0.486372	3.83263	3.31575	2.56343
		Bio repeat 3	2.40994	3.13182	2.53972	0.655954	0.866537	1.4103	0.637339	3.21392	2.59788	1.55949
		Mean	2.46964	3.05454	2.10135	0.525034	0.782702	1.41243	0.518374	3.23607	2.95564	2.01785
		SEM	0.226206	0.213705	0.244559	0.0736064	0.050892	0.110199	0.0615623	0.338207	0.207234	0.293075
	dsMAP2K7	Bio repeat 1	1.16393	1.08975	1.0895	0.803665	0.753319	0.715488	0.929891	0.695602	1.04996	1.52952
		Bio repeat 2	1.14631	1.48658	1.52802	1.09328	1.0255	1.20581	1.20592	1.13866	1.22887	1.00283
		Bio repeat 3	1.23285	0.828171	1.0745	0.704009	0.849292	0.77164	1.15199	0.904588	1.49209	1.22186
		Mean	1.18103	1.13484	1.23067	0.866986	0.876039	0.897645	1.09593	0.912949	1.25697	1.2514
		SEM	0.0264052	0.191399	0.148737	0.116748	0.0797029	0.154932	0.0844687	0.127967	0.128403	0.152757
	dsTAO	Bio repeat 1	1.63241	1.40542	1.32378	0.959043	0.789129	1.42603	0.898215	1.1191	1.90176	1.54015
		Bio repeat 2	1.29486	1.75808	1.65366	0.876403	0.887816	1.86865	1.04618	1.74876	1.76949	1.21174
		Bio repeat 3	1.37364	0.91067	0.998384	0.691436	0.653987	1.11884	0.72655	1.35598	1.69506	1.39578
		Mean	1.43364	1.35806	1.32528	0.842294	0.776977	1.47117	0.890316	1.40794	1.78877	1.38256
		SEM	0.101954	0.24577	0.189165	0.0791117	0.0677737	0.217628	0.0923543	0.183617	0.060443	0.0950367
	dsMAP3K7	Bio repeat 1	3.04196	3.31268	3.25502	0.304321	0.442986	2.16445	0.36252	3.09585	3.13471	2.5072
		Bio repeat 2	2.6926	3.70122	2.94786	0.254841	0.359318	2.57934	0.542289	3.79298	2.99869	2.85616
		Bio repeat 3	2.10089	2.97523	2.32248	0.188373	0.262854	1.6449	0.489416	3.05534	2.46798	3.40127
		Mean	2.61182	3.32971	2.84179	0.249178	0.355053	2.12956	0.464742	3.31472	2.86713	2.92154
		SEM	0.27465	0.209748	0.274376	0.0335908	0.0520434	0.270312	0.0533411	0.239416	0.203399	0.26016
	dsRaf	Bio repeat 1	1.30315	3.22657	2.57338	0.336964	0.427896	2.0648	0.282463	2.56567	1.57171	0.740759
		Bio repeat 2	1.47223	2.65553	1.85403	0.360399	0.387517	2.16745	0.516605	2.97179	1.41062	0.946763
		Bio repeat 3	1.6449	2.37512	2.149	0.314399	0.344442	1.66324	0.388809	2.3075	1.29714	0.616458
		Mean	1.47342	2.75241	2.19214	0.337254	0.386619	1.96516	0.395959	2.61499	1.42649	0.767993
		SEM	0.0986574	0.250519	0.208776	0.0132799	0.0240954	0.153841	0.0676855	0.193343	0.0796572	0.0963182
	dsMAP4K4	Bio repeat 1	1.98481	4.231	2.68266	0.180575	0.217839	2.27206	0.228796	4.02596	1.90968	2.72844
		Bio repeat 2	2.39828	3.61	2.95604	0.245138	0.263401	2.59368	0.375825	5.69357	2.36581	3.56543
		Bio repeat 3	2.40994	3.26255	3.24826	0.220166	0.322492	2.18707	0.278574	4.76453	2.66537	3.0211
		Mean	2.26434	3.70119	2.96232	0.215293	0.267911	2.35094	0.294398	4.82802	2.31362	3.10499
		SEM	0.139808	0.283262	0.163303	0.0187965	0.0302947	0.123826	0.0431748	0.482443	0.219702	0.245232

## Sheet: figure 3E
	Principal component analysis
	Treatment	Component 1	Component 2
	Buffer	-4.77874	-0.05226
	dsEGFP	-4.86395	-0.05841
	dsp38	0.471631	1.7875
	dsJNK	-1.13465	-0.11484
	dsERK	0.304576	-1.61903
	dsp38+dsJNK	2.3888	1.07935
	dsp38+dsERK	2.86674	0.232765
	dsJNK+dsERK	1.98366	-0.94699
	dsp38+dsJNK+dsERK	3.83125	0.180614
	dsMAP2K1	0.260135	-1.66815
	dsMAP2K4	-1.24264	-0.19499
	dsMAP2K6	0.560985	1.78706
	dsMAP2K7	-4.20441	0.485806
	dsTAO	-2.51425	0.661539
	dsMAP3K7	2.52624	0.616136
	dsRaf	0.269007	-1.79385
	dsMAP4K4	3.27561	-0.38226

## Sheet: figure 3F
	Susceptibility to 1000 mg/L Bt Cry1Ac protoxin of NIL-R larvae after RNAi.
	Treatment		With Cry1Ac toxin (1,000μg/ml)	Without Cry1Ac toxin
	Buffer	Bio repeat 1	0.166667	——
		Bio repeat 2	0.1	——
		Bio repeat 3	0.1	——
		Mean	0.122222	——
		SEM	0.0222222	——
	dsEGFP	Bio repeat 1	0.133333	——
		Bio repeat 2	0.166667	——
		Bio repeat 3	0.1	——
		Mean	0.133333	——
		SEM	0.019245	——
	dsp38	Bio repeat 1	0.433333	0.0333333
		Bio repeat 2	0.633333	0.0333333
		Bio repeat 3	0.533333	0.0333333
		Mean	0.533333	0.0333333
		SEM	0.057735	0
	dsJNK	Bio repeat 1	0.166667	0.0333333
		Bio repeat 2	0.3	0
		Bio repeat 3	0.266667	0.0333333
		Mean	0.244444	0.0222222
		SEM	0.0400617	0.0111111
	dsERK	Bio repeat 1	0.433333	0.0333333
		Bio repeat 2	0.4	0
		Bio repeat 3	0.533333	0.0666667
		Mean	0.455556	0.0333333
		SEM	0.0400617	0.019245
	dsp38+dsJNK	Bio repeat 1	0.5	0.0333333
		Bio repeat 2	0.666667	0.0333333
		Bio repeat 3	0.633333	0
		Mean	0.6	0.0222222
		SEM	0.0509175	0.0111111
	dsp38+dsERK	Bio repeat 1	0.566667	0.0333333
		Bio repeat 2	0.733333	0.0333333
		Bio repeat 3	0.9	0.0333333
		Mean	0.733333	0.0333333
		SEM	0.096225	0
	dsJNK+dsERK	Bio repeat 1	0.5	0.0333333
		Bio repeat 2	0.633333	0.0333333
		Bio repeat 3	0.633333	0.0333333
		Mean	0.588889	0.0333333
		SEM	0.0444444	0
	dsp38+dsJNK+dsERK	Bio repeat 1	0.833333	0.1
		Bio repeat 2	0.733333	0.0333333
		Bio repeat 3	0.966667	0.0666667
		Mean	0.844444	0.0666667
		SEM	0.0675863	0.019245
	dsMAP2K1	Bio repeat 1	0.533333	0.0333333
		Bio repeat 2	0.366667	0.0333333
		Bio repeat 3	0.4	0.0333333
		Mean	0.433333	0.0333333
		SEM	0.0509175	0
	dsMAP2K4	Bio repeat 1	0.333333	0.0333333
		Bio repeat 2	0.333333	0
		Bio repeat 3	0.233333	0.0333333
		Mean	0.3	0.0222222
		SEM	0.0333333	0.0111111
	dsMAP2K6	Bio repeat 1	0.4	0.0333333
		Bio repeat 2	0.5	0
		Bio repeat 3	0.633333	0.0333333
		Mean	0.511111	0.0222222
		SEM	0.0675863	0.0111111
	dsMAP2K7	Bio repeat 1	0.2	0.0333333
		Bio repeat 2	0.133333	0
		Bio repeat 3	0.2	0
		Mean	0.177778	0.0111111
		SEM	0.0222222	0.0111111
	dsMAP3K7	Bio repeat 1	0.566667	0.0333333
		Bio repeat 2	0.7	0.0333333
		Bio repeat 3	0.433333	0.0333333
		Mean	0.566667	0.0333333
		SEM	0.07698	0
	dsTAO	Bio repeat 1	0.233333	0.0333333
		Bio repeat 2	0.133333	0.0333333
		Bio repeat 3	0.366667	0
		Mean	0.244444	0.0222222
		SEM	0.0675863	0.0111111
	dsRaf	Bio repeat 1	0.533333	0.0333333
		Bio repeat 2	0.6	0.0333333
		Bio repeat 3	0.433333	0
		Mean	0.522222	0.0222222
		SEM	0.0484322	0.0111111
	dsMAP4K4	Bio repeat 1	0.866667	0.0333333
		Bio repeat 2	0.766667	0.0333333
		Bio repeat 3	0.566667	0
		Mean	0.733333	0.0222222
		SEM	0.0881917	0.0111111

[truncated: 6 more sheets: figure 4C, figure 4D, S5 fig, S6 fig, S7 fig, S9 fig]
